# Supplementary material for: Difficult-to-neutralize global HIV-1 isolates are neutralized by antibodies targeting open envelope conformations
Source: Nat Commun. 2019 Jul 1;10:2898. doi: 10.1038/s41467-019-10899-2 (PMC6602974; doi:10.1038/s41467-019-10899-2)
Supplement: Supplementary file 3 — Supplementary Data 1 [file 41467_2019_10899_MOESM3_ESM.xlsx]

## Sheet: S3
Supplementary Data 1. HIV-1 neutralization titers for vaccine-induced macaque antibodies.
Clade -with CRF specified	Clade	Virus ID	T/F	IC50					IC80					Panel
				DH727.2	DH753	DH796.1	3074	447-52D	DH727.2	DH753	DH796.1	3074	447-52D
A	A	398-F1_F6_20		>50	>50	1.06	>50	>50	>50	>50	>50	>50	>50	Global VRC208
A	A	3365.v2.c20		2.4	>50	1.34	0.689	>50	>50	>50	25.2	16.1	>50	Global VRC208
A	A	RW020.2		>50	>50	5.25	34	>50	>50	>50	37.8	>50	>50	Global VRC208
A	A	BS208.B1		2.73	>50	10.9	0.765	>50	>50	>50	>50	>50	>50	Global VRC208
A	A	MS208.A1		>50	>50	>50	18	>50	>50	>50	>50	>50	>50	Global VRC208
A	A	191955_A11	T/F	>50	>50	>50	>50	NA	NA	>50	>50	>50	NA	Mgroup 30 BIDMC
A	A	0260.v5.c36		>50	>50	>50	>50	>50	>50	>50	>50	>50	>50	Global VRC208
A	A	0330.v4.c3		>50	>50	>50	>50	>50	>50	>50	>50	>50	>50	Global VRC208
A	A	0439.v5.c1		>50	>50	>50	>50	>50	>50	>50	>50	>50	>50	Global VRC208
A	A	3415.v1.c1		>50	>50	>50	>50	>50	>50	>50	>50	>50	>50	Global VRC208
A	A	3718.v3.c11		>50	>50	>50	>50	>50	>50	>50	>50	>50	>50	Global VRC208
A	A	BB201.B42		>50	>50	>50	>50	>50	>50	>50	>50	>50	>50	Global VRC208
A	A	BB539.2B13		>50	>50	>50	>50	>50	>50	>50	>50	>50	>50	Global VRC208
A	A	BG505.W6M.C2		>50	>50	>50	>50	>50	>50	>50	>50	>50	>50	Global VRC208
A	A	BI369.9A		>50	>50	>50	>50	>50	>50	>50	>50	>50	>50	Global VRC208
A	A	KER2008.12		>50	>50	>50	>50	>50	>50	>50	>50	>50	>50	Global VRC208
A	A	KER2018.11		>50	>50	>50	>50	>50	>50	>50	>50	>50	>50	Global VRC208
A	A	KNH1209.18		>50	>50	>50	>50	>50	>50	>50	>50	>50	>50	Global VRC208
A	A	MB201.A1		>50	>50	>50	>50	>50	>50	>50	>50	>50	>50	Global VRC208
A	A	MB539.2B7		>50	>50	>50	>50	>50	>50	>50	>50	>50	>50	Global VRC208
A	A	MI369.A5		>50	>50	>50	>50	>50	>50	>50	>50	>50	>50	Global VRC208
A	A	Q23.17		>50	>50	>50	>50	>50	>50	>50	>50	>50	>50	Global VRC208
A	A	Q259.17		>50	>50	>50	>50	>50	>50	>50	>50	>50	>50	Global VRC208
A	A	Q769.d22		>50	>50	>50	>50	>50	>50	>50	>50	>50	>50	Global VRC208
A	A	Q769.h5		>50	>50	>50	>50	>50	>50	>50	>50	>50	>50	Global VRC208
A	A	Q842.d12		>50	>50	>50	>50	>50	>50	>50	>50	>50	>50	Global VRC208
A	A	QH209.14M.A2		>50	>50	>50	>50	>50	>50	>50	>50	>50	>50	Global VRC208
A	A	UG037.8		>50	>50	>50	>50	>50	>50	>50	>50	>50	>50	Global VRC208
AC	AC	246-F3.C10.2		>50	>50	>50	>50	>50	>50	>50	>50	>50	>50	Global VRC208
AC	AC	3301.V1.C24		>50	>50	>50	>50	>50	>50	>50	>50	>50	>50	Global VRC208
AC	AC	3589.V1.C4		>50	>50	>50	>50	>50	>50	>50	>50	>50	>50	Global VRC208
AC	AC	6540.v4.c1		>50	>50	>50	>50	>50	>50	>50	>50	>50	>50	Global VRC208
AC	AC	6545.V4.C1		>50	>50	>50	>50	>50	>50	>50	>50	>50	>50	Global VRC208
ACD	ACD	6095.V1.C10		>50	6.86	>50	>50	0.551	>50	>50	>50	>50	>50	Global VRC208
ACD	ACD	0815.V3.C3		>50	>50	>50	>50	>50	>50	>50	>50	>50	>50	Global VRC208
AD	AD	3468.V1.C12		>50	>50	>50	>50	>50	>50	>50	>50	>50	>50	Global VRC208
AD	AD	Q168.a2		>50	>50	>50	>50	>50	>50	>50	>50	>50	>50	Global VRC208
AD	AD	Q461.e2		>50	>50	>50	>50	>50	>50	>50	>50	>50	>50	Global VRC208
CRF01_AE	AE	CNE8		0.497	>50	5.9	0.89	>50	>50	>50	>50	>50	>50	Global VRC208
CRF01_AE	AE	TH976.17		>50	>50	13.4	>50	>50	>50	>50	>50	>50	>50	Global VRC208
CRF01_AE	AE	TH023.6		>50	0.066	>50	0.043	>50	>50	>50	>50	>50	>50	Global VRC208
CRF01_AE	AE	620345.c1		>50	>50	>50	>50	>50	>50	>50	>50	>50	>50	Global VRC208
CRF01_AE	AE	BJOX009000.02.4		>50	>50	>50	>50	>50	>50	>50	>50	>50	>50	Global VRC208
CRF01_AE	AE	BJOX010000.06.2		>50	>50	>50	>50	>50	>50	>50	>50	>50	>50	Global VRC208
CRF01_AE	AE	BJOX025000.01.1		>50	>50	>50	>50	>50	>50	>50	>50	>50	>50	Global VRC208
CRF01_AE	AE	BJOX028000.10.3		>50	>50	>50	>50	>50	>50	>50	>50	>50	>50	Global VRC208
CRF01_AE	AE	C1080.c3		>50	>50	>50	>50	>50	>50	>50	>50	>50	>50	Global VRC208
CRF01_AE	AE	C2101.c1		>50	>50	>50	>50	>50	>50	>50	>50	>50	>50	Global VRC208
CRF01_AE	AE	C3347.c11		>50	>50	>50	>50	>50	>50	>50	>50	>50	>50	Global VRC208
CRF01_AE	AE	C4118.09		>50	>50	>50	>50	>50	>50	>50	>50	>50	>50	Global VRC208
CRF01_AE	AE	CM244.ec1		>50	>50	>50	>50	>50	>50	>50	>50	>50	>50	Global VRC208
CRF01_AE	AE	CNE3		>50	>50	>50	>50	>50	>50	>50	>50	>50	>50	Global VRC208
CRF01_AE	AE	CNE5		>50	>50	>50	>50	>50	>50	>50	>50	>50	>50	Global VRC208
CRF01_AE	AE	CNE55		>50	>50	>50	>50	>50	>50	>50	>50	>50	>50	Global VRC208
CRF01_AE	AE	CNE56		>50	>50	>50	>50	>50	>50	>50	>50	>50	>50	Global VRC208
CRF01_AE	AE	CNE59		>50	>50	>50	>50	>50	>50	>50	>50	>50	>50	Global VRC208
CRF01_AE	AE	M02138		>50	>50	>50	>50	>50	>50	>50	>50	>50	>50	Global VRC208
CRF01_AE	AE	R1166.c1		>50	>50	>50	>50	>50	>50	>50	>50	>50	>50	Global VRC208
CRF01_AE	AE	R2184.c4		>50	>50	>50	>50	>50	>50	>50	>50	>50	>50	Global VRC208
CRF01_AE	AE	R3265.c6		>50	>50	>50	>50	>50	>50	>50	>50	>50	>50	Global VRC208
CRF01_AE	AE	TH966.8		>50	>50	>50	>50	>50	>50	>50	>50	>50	>50	Global VRC208
CRF02_AG	AG	DJ263.8		0.056	0.185	0.029	0.125	22.9	0.346	1.85	0.261	0.632	>50	Global VRC208
CRF02_AG	AG	271-11		0.084	0.747	0.069	0.091	>50	0.752	10.8	0.638	0.72	>50	Global VRC208
CRF02_AG	AG	T255-34		6.22	>50	0.309	0.403	>50	>50	>50	19.5	27.4	>50	Global VRC208
CRF02_AG	AG	211-9		5.887	6.347	0.757	>50	NA	>50	>50	43.638	>50	NA	Mgroup 30 BIDMC
CRF02_AG	AG	242-14		>50	>50	1.74	15.4	>50	>50	>50	>50	>50	>50	Global VRC208
CRF02_AG	AG	T250-4		>50	>50	47.6	>50	>50	>50	>50	>50	>50	>50	Global VRC208
CRF02_AG	AG	235-47		>50	>50	>50	>50	>50	>50	>50	>50	>50	>50	Global VRC208
CRF02_AG	AG	263-8		>50	>50	>50	>50	>50	>50	>50	>50	>50	>50	Global VRC208
CRF02_AG	AG	269-12		>50	>50	>50	>50	>50	>50	>50	>50	>50	>50	Global VRC208
CRF02_AG	AG	928-28		>50	>50	>50	>50	>50	>50	>50	>50	>50	>50	Global VRC208
CRF02_AG	AG	T251-18		>50	>50	>50	>50	>50	>50	>50	>50	>50	>50	Global VRC208
CRF02_AG	AG	T253-11		>50	>50	>50	>50	>50	>50	>50	>50	>50	>50	Global VRC208
CRF02_AG	AG	T257-31		>50	>50	>50	>50	>50	>50	>50	>50	>50	>50	Global VRC208
CRF02_AG	AG	T266-60		>50	>50	>50	>50	>50	>50	>50	>50	>50	>50	Global VRC208
CRF02_AG	AG	T278-50		>50	>50	>50	>50	>50	>50	>50	>50	>50	>50	Global VRC208
CRF02_AG	AG	T33-7		>50	>50	>50	>50	>50	>50	>50	>50	>50	>50	Global VRC208
AG	AG	T280-5		>50	>50	>50	>50	>50	>50	>50	>50	>50	>50	Global VRC208
CD	CD	3337.V2.C6		0.647	6.26	0.651	0.663	>50	2.64	15.5	2.69	4.12	>50	Global VRC208
CD	CD	3326.V4.C3		>50	>50	>50	>50	>50	>50	>50	>50	>50	>50	Global VRC208
CD	CD	3817.v2.c59		>50	>50	>50	>50	>50	>50	>50	>50	>50	>50	Global VRC208
D	D	3016.v5.c45		49.8	>50	>50	35.2	>50	>50	>50	>50	>50	>50	Global VRC208
D	D	57128.vrc15		>50	2.54	>50	2.26	45	>50	>50	>50	32.3	>50	Global VRC208
D	D	191821.E6.1		>50	>50	>50	>50	>50	>50	>50	>50	>50	>50	Global VRC208
D	D	231965.c1		>50	>50	>50	>50	>50	>50	>50	>50	>50	>50	Global VRC208
D	D	247-23		>50	>50	>50	>50	>50	>50	>50	>50	>50	>50	Global VRC208
D	D	6405.v4.c34		>50	>50	>50	>50	>50	>50	>50	>50	>50	>50	Global VRC208
D	D	A03349M1.vrc4a		>50	>50	>50	>50	>50	>50	>50	>50	>50	>50	Global VRC208
D	D	A07412M1.vrc12		>50	>50	>50	>50	>50	>50	>50	>50	>50	>50	Global VRC208
D	D	NKU3006.ec1		>50	>50	>50	>50	>50	>50	>50	>50	>50	>50	Global VRC208
D	D	UG021.16		>50	>50	>50	>50	>50	>50	>50	>50	>50	>50	Global VRC208
D	D	UG024.2		>50	>50	>50	>50	>50	>50	>50	>50	>50	>50	Global VRC208
G	G	X2131.C1.B5		0.348	0.47	0.044	0.551	>50	8.02	>50	1.26	11.5	>50	Global VRC208
G	G	X1632.S2.B10		>50	20.6	1.14	2.81	>50	>50	>50	8.43	15.9	>50	Global VRC208
G	G	P0402.c2.11		>50	>50	>50	>50	>50	>50	>50	>50	>50	>50	Global VRC208
G	G	P1981.C5.3		>50	>50	>50	>50	>50	>50	>50	>50	>50	>50	Global VRC208
G	G	X1193.c1		>50	>50	>50	>50	>50	>50	>50	>50	>50	>50	Global VRC208
G	G	X1254.c3		>50	>50	>50	>50	>50	>50	>50	>50	>50	>50	Global VRC208
G	G	X2088.c9		>50	>50	>50	>50	>50	>50	>50	>50	>50	>50	Global VRC208
B	B	45_01dG5		>50	17.2	44.6	>50	>50	>50	46.1	>50	>50	>50	Global VRC208
B	B	MN.3		>50	0.018	>50	0.489	0.001	>50	0.055	>50	>50	0.004	Global VRC208
B	B	SF162.LS		>50	0.027	>50	0.017	0.028	>50	0.108	>50	0.067	0.181	Global VRC208
B	B	ADA.DG		>50	0.106	>50	0.162	0.016	>50	>50	>50	3.96	2.33	Global VRC208
B	B	89.6.DG		>50	0.123	>50	>50	0.005	>50	2.63	>50	>50	0.178	Global VRC208
B	B	Bal.01		>50	0.157	>50	0.645	0.084	>50	1.29	>50	4.07	0.382	Global VRC208
B	B	BaL.26		>50	0.263	>50	0.855	0.028	>50	1.53	>50	3.05	0.257	Global VRC208
B	B	BX08.16		>50	0.599	>50	1.97	0.064	>50	5.39	>50	39.5	0.939	Global VRC208
B	B	JRCSF.JB		>50	0.762	>50	3.03	0.157	>50	7.3	>50	8.49	0.837	Global VRC208
B	B	SS1196.01		>50	1.18	>50	0.96	0.365	>50	13.9	>50	5.56	2.61	Global VRC208
B	B	CNE57		>50	2.31	>50	>50	2.26	>50	31	>50	>50	24	Global VRC208
B	B	CNE4		>50	2.52	>50	>50	7.49	>50	42.9	>50	>50	>50	Global VRC208
B	B	BR07.DG		>50	3.05	>50	>50	0.39	>50	>50	>50	>50	3.05	Global VRC208
B	B	6535.3		>50	3.4	>50	3.04	0.412	>50	19.5	>50	>50	2.65	Global VRC208
B	B	JRFL.JB		>50	34.1	>50	>50	3.68	>50	>50	>50	>50	39.5	Global VRC208
B	B	REJO.67		>50	>50	>50	15.8	>50	>50	>50	>50	>50	>50	Global VRC208
B	B	HXB2.DG		>50	>50	>50	>50	0.006	>50	>50	>50	>50	0.114	Global VRC208
B	B	HT593.1		>50	>50	>50	>50	2.56	>50	>50	>50	>50	>50	Global VRC208
B	B	YU2.DG		>50	>50	>50	>50	12.1	>50	>50	>50	>50	>50	Global VRC208
B	B	HO86.8		>50	>50	>50	>50	14.4	>50	>50	>50	>50	>50	Global VRC208
B	B	WITO.33		>50	>50	>50	>50	33	>50	>50	>50	>50	>50	Global VRC208
B	B	3988.25		>50	>50	>50	>50	>50	>50	>50	>50	>50	>50	Global VRC208
B	B	5768.04		>50	>50	>50	>50	>50	>50	>50	>50	>50	>50	Global VRC208
B	B	6101.10		>50	>50	>50	>50	>50	>50	>50	>50	>50	>50	Global VRC208
B	B	7165.18		>50	>50	>50	>50	>50	>50	>50	>50	>50	>50	Global VRC208
B	B	AC10.29		>50	>50	>50	>50	>50	>50	>50	>50	>50	>50	Global VRC208
B	B	BG1168.01		>50	>50	>50	>50	>50	>50	>50	>50	>50	>50	Global VRC208
B	B	BL01.DG		>50	>50	>50	>50	>50	>50	>50	>50	>50	>50	Global VRC208
B	B	CAAN.A2		>50	>50	>50	>50	>50	>50	>50	>50	>50	>50	Global VRC208
B	B	CNE10		>50	>50	>50	>50	>50	>50	>50	>50	>50	>50	Global VRC208
B	B	CNE12		>50	>50	>50	>50	>50	>50	>50	>50	>50	>50	Global VRC208
B	B	CNE14		>50	>50	>50	>50	>50	>50	>50	>50	>50	>50	Global VRC208
B	B	PVO.04		>50	>50	>50	>50	>50	>50	>50	>50	>50	>50	Global VRC208
B	B	QH0515.01		>50	>50	>50	>50	>50	>50	>50	>50	>50	>50	Global VRC208
B	B	QH0692.42		>50	>50	>50	>50	>50	>50	>50	>50	>50	>50	Global VRC208
B	B	RHPA.7		>50	>50	>50	>50	>50	>50	>50	>50	>50	>50	Global VRC208
B	B	SC422.8		>50	>50	>50	>50	>50	>50	>50	>50	>50	>50	Global VRC208
B	B	THRO.18		>50	>50	>50	>50	>50	>50	>50	>50	>50	>50	Global VRC208
B	B	TRJO.58		>50	>50	>50	>50	>50	>50	>50	>50	>50	>50	Global VRC208
B	B	TRO.11		>50	>50	>50	>50	>50	>50	>50	>50	>50	>50	Global VRC208
B	B	X2278.C2.B6		>50	>50	>50	>50	>50	>50	>50	>50	>50	>50	Global VRC208
C	C	MW965.26		0.005	0.013	0.003	0.004	0.048	0.013	0.057	0.008	0.016	1.02	Global VRC208
CRF07_BC	BC	CNE40		0.004	0.032	0.005	0.008	0.152	0.02	0.131	0.023	0.033	4.75	Global VRC208
C	C	6644.V2.C33		0.02	0.069	0.017	0.022	>50	0.082	0.42	0.087	0.107	>50	Global VRC208
C	C	CAP136.1.16_E6_1	T/F	43.05	4.173	0.043	13.442	NA	>50	>50	>50	>50	NA	C clade BIDMC
C	C	2969249	T/F	0.757	8.039	0.049	2.212	NA	>50	>50	25.574	>50	NA	C clade BIDMC
C	C	TRP363.2.00_10_3	T/F	>50	6.47	0.1	>50	NA	>50	>50	>50	>50	NA	C clade BIDMC
C	C	20286961_C1_H8	T/F	3.388	1.426	0.109	2.127	NA	47.349	26.126	5.59	17.618	NA	C clade BIDMC
C	C	Ce703010131_1E2	T/F	3.897	0.978	0.239	3.435	NA	23.458	29.475	8.038	26.175	NA	C clade BIDMC
C	C	BR025.9		1.24	8.01	0.299	0.619	>50	16.3	>50	29.2	15.3	>50	Global VRC208
C	C	DU123.06		>50	36.6	0.376	15.5	>50	>50	>50	20.9	>50	>50	Global VRC208
C	C	20417927.07	T/F	0.93	6.01	0.514	0.838	NA	15.195	>50	20.506	44.09	NA	C clade BIDMC
C	C	ZM109.4		0.877	45.2	0.614	1.2	>50	18.6	>50	17.6	35.2	>50	Global VRC208
C	C	705010185	T/F	11.818	16.352	0.735	11.582	NA	>50	>50	>50	>50	NA	C clade BIDMC
C	C	TV1.29		13.7	1.42	0.764	3.38	>50	46.4	12.5	3.7	14.5	>50	Global VRC208
C	C	20965238	T/F	5.357	6.596	0.831	5.65	NA	>50	>50	45.011	>50	NA	C clade BIDMC
C	C	Me178_G6.16	T/F	14.493	20.412	0.926	43.403	NA	>50	>50	35.814	>50	NA	C clade BIDMC
CRF07_BC	BC	CNE20		6.89	2.05	0.967	8.71	>50	>50	17.1	10.8	>50	>50	Global VRC208
C	C	234-F1-16-57	T/F	38.927	>50	1.023	>50	NA	>50	>50	>50	>50	NA	C clade BIDMC
C	C	SO607_B6.9	T/F	2.911	20.219	1.228	7.613	NA	>50	>50	33.064	>50	NA	C clade BIDMC
C	C	CAP291.2.00_H2.15		27.473	36.871	1.339	>50	NA	>50	>50	>50	>50	NA	C clade BIDMC
C	C	CT565_C7.48	T/F	12.544	4.382	2.053	18.261	NA	>50	32.822	38.678	>50	NA	C clade BIDMC
C	C	CAP323.2.00_B6.45	T/F	>50	>50	2.185	>50	NA	>50	>50	>50	>50	NA	C clade BIDMC
CRF07_BC/C	BC	CH038.12		18.3	>50	2.24	31.4	>50	>50	>50	24.3	>50	>50	Global VRC208
C	C	21203310_G7_C3	T/F	>50	41.55	2.451	46.193	NA	>50	>50	>50	>50	NA	C clade BIDMC
C	C	0013095-2.11		2.83	>50	2.78	3.18	>50	30.6	>50	14.1	40.7	>50	Global VRC208
C	C	CAP304.2.00_F6.6	T/F	45.914	31.835	2.84	33.146	NA	>50	>50	>50	>50	NA	C clade BIDMC
C	C	6980.v0.c31		37.692	>50	3.453	>50	NA	>50	>50	>50	>50	NA	C clade BIDMC
C	C	Ce1172_H1	T/F	29.091	>50	3.519	>50	NA	>50	>50	>50	>50	NA	C clade BIDMC
C	C	CeCAP210_TA5	T/F	6.309	13.403	3.922	23.286	NA	>50	>50	>50	>50	NA	C clade BIDMC
C	C	3873.V1.C24		25.8	>50	3.95	5.32	>50	>50	>50	25.8	>50	>50	Global VRC208
C	C	CAP266.2.00_E9_h6		31.372	>50	4.812	>50	NA	>50	>50	>50	>50	NA	C clade BIDMC
C	C	Ce0665_F2	T/F	21.069	>50	5.249	>50	NA	>50	>50	>50	>50	NA	C clade BIDMC
C	C	3603_C11.13	T/F	47.706	40.451	6.541	>50	NA	>50	>50	>50	>50	NA	C clade BIDMC
C	C	21502011_F12_E2	T/F	>50	>50	6.781	>50	NA	>50	>50	>50	>50	NA	C clade BIDMC
C	C	25710-2.43		13	>50	6.88	15.7	>50	>50	>50	>50	>50	>50	Global VRC208
C	C	ZM233.6		11.1	>50	7.05	35.8	>50	>50	>50	>50	>50	>50	Global VRC208
C	C	541-F1_A7_2	T/F	49.269	>50	8.824	33.889	NA	>50	>50	>50	>50	NA	C clade BIDMC
C	C	ZM176.66		>50	>50	8.93	>50	>50	>50	>50	>50	>50	>50	Global VRC208
C	C	19252094_A5_G2	T/F	40.835	>50	11.527	>50	NA	>50	>50	>50	>50	NA	C clade BIDMC
C	C	0041.v3.c18		>50	>50	13.726	>50	NA	>50	>50	>50	>50	NA	C clade BIDMC
C	C	288.38		6.72	>50	14.9	8.3	>50	>50	>50	>50	>50	>50	Global VRC208
C	C	0077_V1.C16		>50	>50	16.7	>50	>50	>50	>50	>50	>50	>50	Global VRC208
C	C	Ce2052_G10	T/F	42.46	>50	17.36	>50	NA	>50	>50	>50	>50	NA	C clade BIDMC
C	C	TRP307.2.00_24_1	T/F	>50	>50	18.079	>50	NA	>50	>50	>50	>50	NA	C clade BIDMC
C	C	19157834_V1	T/F	>50	>50	19.314	>50	NA	>50	>50	>50	>50	NA	C clade BIDMC
C	C	TRP290.2.00_23_6		>50	>50	19.326	>50	NA	>50	>50	>50	>50	NA	C clade BIDMC
C	C	CAP330.2.00_F2.41	T/F	>50	>50	22.589	>50	NA	>50	>50	>50	>50	NA	C clade BIDMC
C	C	235080_3G7env2(Rev-)	T/F	>50	>50	22.843	>50	NA	>50	>50	>50	>50	NA	C clade BIDMC
C	C	6040.v4.c15		>50	>50	24.459	>50	NA	>50	>50	>50	>50	NA	C clade BIDMC
C	C	20358510.01	T/F	>50	>50	26.69	>50	NA	>50	>50	>50	>50	NA	C clade BIDMC
C	C	So405_T24_5	T/F	>50	>50	28.96	>50	NA	>50	>50	>50	>50	NA	C clade BIDMC
C	C	CNE58		>50	>50	34.2	>50	>50	>50	>50	>50	>50	>50	Global VRC208
C	C	So431_C1_1	T/F	>50	>50	34.299	>50	NA	>50	>50	>50	>50	NA	C clade BIDMC
C	C	CAP308.2.00_E11.35	T/F	>50	>50	35.131	42.517	NA	>50	>50	>50	>50	NA	C clade BIDMC
C	C	SO18.18		>50	>50	36.2	>50	>50	>50	>50	>50	>50	>50	Global VRC208
C	C	CT140_140_B6	T/F	>50	>50	39.405	>50	NA	>50	>50	>50	>50	NA	C clade BIDMC
C	C	CT184_D3.15	T/F	>50	>50	41.394	>50	NA	>50	>50	>50	>50	NA	C clade BIDMC
C	C	3426.v5.c17		>50	>50	41.612	>50	NA	>50	>50	>50	>50	NA	C clade BIDMC
C	C	21561324_D3_B5	T/F	>50	>50	45.773	>50	NA	>50	>50	>50	>50	NA	C clade BIDMC
CRF07_BC	BC	CH117.4		>50	>50	46.9	>50	>50	>50	>50	>50	>50	>50	Global VRC208
CRF07_BC	BC	CH181.12		>50	>50	47.2	>50	>50	>50	>50	>50	>50	>50	Global VRC208
CRF07_BC	BC	CNE19		12.6	>50	>50	>50	>50	>50	>50	>50	>50	>50	Global VRC208
C	C	00836-2.5		17.9	>50	>50	13.6	>50	>50	>50	>50	>50	>50	Global VRC208
CRF07_BC	BC	BJOX002000.03.2		>50	>50	>50	>50	>50	>50	>50	>50	>50	>50	Global VRC208
CRF07_BC/C	BC	CH070.1		>50	>50	>50	>50	>50	>50	>50	>50	>50	>50	Global VRC208
CRF07_BC	BC	CH119.10		>50	>50	>50	>50	>50	>50	>50	>50	>50	>50	Global VRC208
BC -- mostly C	BC	CNE15		>50	>50	>50	>50	>50	>50	>50	>50	>50	>50	Global VRC208
CRF07_BC	BC	CNE21		>50	>50	>50	>50	>50	>50	>50	>50	>50	>50	Global VRC208
BC --mostly C	BC	CNE7		>50	>50	>50	>50	>50	>50	>50	>50	>50	>50	Global VRC208
C	C	286.36		>50	>50	>50	>50	>50	>50	>50	>50	>50	>50	Global VRC208
C	C	001428-2.42		>50	>50	>50	>50	>50	>50	>50	>50	>50	>50	Global VRC208
C	C	0921.V2.C14		>50	>50	>50	>50	>50	>50	>50	>50	>50	>50	Global VRC208
C	C	16055-2.3		>50	>50	>50	>50	>50	>50	>50	>50	>50	>50	Global VRC208
C	C	16845-2.22		>50	>50	>50	>50	>50	>50	>50	>50	>50	>50	Global VRC208
C	C	16936-2.21		>50	>50	>50	>50	>50	>50	>50	>50	>50	>50	Global VRC208
C	C	25711-2.4		>50	>50	>50	>50	>50	>50	>50	>50	>50	>50	Global VRC208
C	C	25925-2.22		>50	>50	>50	>50	>50	>50	>50	>50	>50	>50	Global VRC208
C	C	26191-2.48		>50	>50	>50	>50	>50	>50	>50	>50	>50	>50	Global VRC208
C	C	3168.V4.C10		>50	>50	>50	>50	>50	>50	>50	>50	>50	>50	Global VRC208
C	C	3637.V5.C3		>50	>50	>50	>50	>50	>50	>50	>50	>50	>50	Global VRC208
C	C	426c		>50	>50	>50	>50	>50	>50	>50	>50	>50	>50	Global VRC208
C	C	6322.V4.C1		>50	>50	>50	>50	>50	>50	>50	>50	>50	>50	Global VRC208
C	C	6471.V1.C16		>50	>50	>50	>50	>50	>50	>50	>50	>50	>50	Global VRC208
C	C	6631.V3.C10		>50	>50	>50	>50	>50	>50	>50	>50	>50	>50	Global VRC208
C	C	6785.V5.C14		>50	>50	>50	>50	>50	>50	>50	>50	>50	>50	Global VRC208
C	C	6838.V1.C35		>50	>50	>50	>50	>50	>50	>50	>50	>50	>50	Global VRC208
C	C	96ZM651.02		>50	>50	>50	>50	>50	>50	>50	>50	>50	>50	Global VRC208
C	C	CAP210.E8		>50	>50	>50	>50	>50	>50	>50	>50	>50	>50	Global VRC208
C	C	CAP244.D3		>50	>50	>50	>50	>50	>50	>50	>50	>50	>50	Global VRC208
C	C	CAP256.206.C9		>50	>50	>50	>50	>50	>50	>50	>50	>50	>50	Global VRC208
C	C	CAP45.G3		>50	>50	>50	>50	>50	>50	>50	>50	>50	>50	Global VRC208
C	C	Ce1176.A3		>50	>50	>50	>50	>50	>50	>50	>50	>50	>50	Global VRC208
C	C	CE703010217.B6		>50	>50	>50	>50	>50	>50	>50	>50	>50	>50	Global VRC208
C	C	CNE30		>50	>50	>50	>50	>50	>50	>50	>50	>50	>50	Global VRC208
C	C	CNE31		>50	>50	>50	>50	>50	>50	>50	>50	>50	>50	Global VRC208
C	C	CNE53		>50	>50	>50	>50	>50	>50	>50	>50	>50	>50	Global VRC208
C	C	DU151.02		>50	>50	>50	>50	>50	>50	>50	>50	>50	>50	Global VRC208
C	C	DU156.12		>50	>50	>50	>50	>50	>50	>50	>50	>50	>50	Global VRC208
C	C	DU172.17		>50	>50	>50	>50	>50	>50	>50	>50	>50	>50	Global VRC208
C	C	DU422.01		>50	>50	>50	>50	>50	>50	>50	>50	>50	>50	Global VRC208
C	C	TZA125.17		>50	>50	>50	>50	>50	>50	>50	>50	>50	>50	Global VRC208
C	C	TZBD.02		>50	>50	>50	>50	>50	>50	>50	>50	>50	>50	Global VRC208
C	C	ZA012.29		>50	>50	>50	>50	>50	>50	>50	>50	>50	>50	Global VRC208
C	C	ZM106.9		>50	>50	>50	>50	>50	>50	>50	>50	>50	>50	Global VRC208
C	C	ZM135.10a		>50	>50	>50	>50	>50	>50	>50	>50	>50	>50	Global VRC208
C	C	ZM197.7		>50	>50	>50	>50	>50	>50	>50	>50	>50	>50	Global VRC208
C	C	ZM214.15		>50	>50	>50	>50	>50	>50	>50	>50	>50	>50	Global VRC208
C	C	ZM215.8		>50	>50	>50	>50	>50	>50	>50	>50	>50	>50	Global VRC208
C	C	ZM249.1		>50	>50	>50	>50	>50	>50	>50	>50	>50	>50	Global VRC208
C	C	ZM53.12		>50	>50	>50	>50	>50	>50	>50	>50	>50	>50	Global VRC208
C	C	ZM55.28a		>50	>50	>50	>50	>50	>50	>50	>50	>50	>50	Global VRC208
C	C	0984.v2.c2		>50	>50	>50	>50	NA	>50	>50	>50	>50	NA	C clade BIDMC
C	C	933.v4.c4		>50	>50	>50	>50	NA	>50	>50	>50	>50	NA	C clade BIDMC
C	C	569-F1_37_10		>50	>50	>50	>50	NA	>50	>50	>50	>50	NA	C clade BIDMC
C	C	556_F2_3_25		>50	>50	>50	>50	NA	>50	>50	>50	>50	NA	C clade BIDMC
C	C	CAP69.1.12_TA7.1		>50	>50	>50	>50	NA	>50	>50	>50	>50	NA	C clade BIDMC
C	C	Ko870_C2_10		>50	>50	>50	>50	NA	>50	>50	>50	>50	NA	C clade BIDMC
C	C	6022.v7.c24		>50	>50	>50	>50	NA	>50	>50	>50	>50	NA	C clade BIDMC
C	C	6146.v7.c23		>50	>50	>50	>50	NA	>50	>50	>50	>50	NA	C clade BIDMC
C	C	Ce703010054_2A2	T/F	>50	>50	>50	>50	NA	>50	>50	>50	>50	NA	C clade BIDMC
C	C	Ce704810053_2B7	T/F	>50	>50	>50	>50	NA	>50	>50	>50	>50	NA	C clade BIDMC
C	C	CeCAP200_B8a	T/F	>50	>50	>50	>50	NA	>50	>50	>50	>50	NA	C clade BIDMC
C	C	CeCAP188_1_D1_14(Rev-)	T/F	>50	>50	>50	>50	NA	>50	>50	>50	>50	NA	C clade BIDMC
C	C	CeCAP177_1A3	T/F	>50	>50	>50	>50	NA	>50	>50	>50	>50	NA	C clade BIDMC
C	C	7060101641A7(Rev-)	T/F	>50	>50	>50	>50	NA	>50	>50	>50	>50	NA	C clade BIDMC
C	C	704010042	T/F	>50	>50	>50	>50	NA	>50	>50	>50	>50	NA	C clade BIDMC
C	C	1245045	T/F	>50	>50	>50	>50	NA	>50	>50	>50	>50	NA	C clade BIDMC
C	C	3514597	T/F	>50	>50	>50	>50	NA	>50	>50	>50	>50	NA	C clade BIDMC
C	C	20258279_V2	T/F	>50	>50	>50	>50	NA	>50	>50	>50	>50	NA	C clade BIDMC
C	C	20915593	T/F	>50	>50	>50	>50	NA	>50	>50	>50	>50	NA	C clade BIDMC
C	C	20927783	T/F	>50	>50	>50	>50	NA	>50	>50	>50	>50	NA	C clade BIDMC
C	C	21197826_V1	T/F	>50	>50	>50	>50	NA	>50	>50	>50	>50	NA	C clade BIDMC
C	C	21283649	T/F	>50	>50	>50	>50	NA	>50	>50	>50	>50	NA	C clade BIDMC
C	C	2768732_C5_16	T/F	>50	>50	>50	>50	NA	>50	>50	>50	>50	NA	C clade BIDMC
C	C	19707346_E8_C6	T/F	>50	>50	>50	>50	NA	>50	>50	>50	>50	NA	C clade BIDMC
C	C	20104663_E11_D2	T/F	>50	>50	>50	>50	NA	>50	>50	>50	>50	NA	C clade BIDMC
C	C	20198102_E9_G1	T/F	>50	>50	>50	>50	NA	>50	>50	>50	>50	NA	C clade BIDMC
C	C	20883229_C9_H6	T/F	>50	>50	>50	>50	NA	>50	>50	>50	>50	NA	C clade BIDMC
C	C	21492713_B11_E3	T/F	>50	>50	>50	>50	NA	>50	>50	>50	>50	NA	C clade BIDMC
C	C	19314479_A2_5	T/F	>50	>50	>50	>50	NA	>50	>50	>50	>50	NA	C clade BIDMC
C	C	CAP225.1.06_A2_18	T/F	>50	>50	>50	>50	NA	>50	>50	>50	>50	NA	C clade BIDMC
C	C	722_G4_16	T/F	>50	>50	>50	>50	NA	>50	>50	>50	>50	NA	C clade BIDMC
C	C	CT966_E1-7	T/F	>50	>50	>50	>50	NA	>50	>50	>50	>50	NA	C clade BIDMC
C	C	Ko426_T78_10	T/F	>50	>50	>50	>50	NA	>50	>50	>50	>50	NA	C clade BIDMC
C	C	Ko459_T68_4	T/F	>50	>50	>50	>50	NA	>50	>50	>50	>50	NA	C clade BIDMC
C	C	CA392_H2_6	T/F	>50	>50	>50	>50	NA	>50	>50	>50	>50	NA	C clade BIDMC
C	C	2865_A11.12	T/F	>50	>50	>50	>50	NA	>50	>50	>50	>50	NA	C clade BIDMC
C	C	3312_D6.2	T/F	>50	>50	>50	>50	NA	>50	>50	>50	>50	NA	C clade BIDMC
C	C	1170887.08	T/F	>50	>50	>50	>50	NA	>50	>50	>50	>50	NA	C clade BIDMC
C	C	B005018-8_F6.3	T/F	>50	>50	>50	>50	NA	>50	>50	>50	>50	NA	C clade BIDMC
C	C	CT810_G4-7	T/F	>50	>50	>50	>50	NA	>50	>50	>50	>50	NA	C clade BIDMC
C	C	CH064.env	T/F	>50	>50	>50	>50	NA	>50	>50	>50	>50	NA	C clade BIDMC
Controls
NA	NA	SIVmac251.30.SG3		>50	>50	>50	>50	>50	>50	>50	>50	>50	>50	Global VRC208
NA	NA	SVA.MLV		>50	>50	>50	>50	>50	>50	>50	>50	>50	>50	Global VRC208
Tier 1, excluded from analysis
C	C	SO032_A2.8-1		0.123	0.013	0.004	0.412	NA	28.393	13.546	1.467	>50	NA	C clade BIDMC
C	C	18814602_H8_F3		>50	>50	14.181	>50	NA	>50	>50	>50	>50	NA	C clade BIDMC
C	C	CAP174.1.06_F3_1B		6.176	11.436	0.653	17.168	NA	>50	>50	22.665	>50	NA	C clade BIDMC
C	C	CT072_56_7		>50	>50	>50	>50	NA	>50	>50	>50	>50	NA	C clade BIDMC
C	C	CA240_A5.5		>50	>50	15.529	>50	NA	>50	>50	>50	>50	NA	C clade BIDMC
C	C	CH0505.w4.3		<0.023	0.002	0.001	<0.023	NA	<0.023	0.02	0.007	<0.023	NA	C clade BIDMC
C	C	CA146_H3_3		0.5	0.07	0.01	0.301	NA	20.219	8.01	0.38	7.594	NA	C clade BIDMC
