# Supplementary material for: Difficult-to-neutralize global HIV-1 isolates are neutralized by antibodies targeting open envelope conformations
Source: Nat Commun. 2019 Jul 1;10:2898. doi: 10.1038/s41467-019-10899-2 (PMC6602974; doi:10.1038/s41467-019-10899-2)
Supplement: Supplementary file 4 — Supplementary Data 2 [file 41467_2019_10899_MOESM4_ESM.xlsx]

## Sheet: Sheet1
Supplementary Data 2. Vaccine-induced antibody neutralization of 101 tier 2 pseudoviruses of varying neutralization resistance in the TZM-bl cells.
Clade or CRF	Virus	IC50 (ug/mL)			Geometric mean ID50
		DH796.1	DH727.2	DH753	Plasma GMT (n=205)
CRF02_AG	T251-18	>50	>50	>50	13.46
D	3016.v5.c45	>50	49.8	>50	14.07
B	BG1168.01	>50	>50	>50	14.37
C	3168.V4.C10	>50	>50	>50	14.67
AD	Q461.e2	>50	>50	>50	14.84
C	541-F1_A7_2	8.824	49.269	>50	15
C	CNE30	>50	>50	>50	15.34
C	6022.v7.c24	>50	>50	>50	16.14
G	X1254.c3	>50	>50	>50	16.42
A	Q769.d22	>50	>50	>50	16.54
B	7165.18	>50	>50	>50	16.58
CD	3817.v2.c59	>50	>50	>50	17.1
CRF01_AE	CNE5	>50	>50	>50	17.1
C	ZM214.15	>50	>50	>50	17.24
CRF02_AG	T257-31	>50	>50	>50	17.41
CRF01_AE	BJOX025000.01.1	>50	>50	>50	17.47
BC	CNE15	>50	>50	>50	17.68
B	TRJO.58	>50	>50	>50	17.87
B	PVO.04	>50	>50	>50	18.06
B	6101.10	>50	>50	>50	18.14
C	Ce703010054_2A2	>50	>50	>50	18.39
C	CNE31	>50	>50	>50	18.46
CRF01_AE	CNE55	>50	>50	>50	18.54
CRF02_AG	235-47	>50	>50	>50	18.85
CRF01_AE	R2184.c4	>50	>50	>50	18.98
CRF02_AG	T278-50	>50	>50	>50	19.01
C	ZM53.12	>50	>50	>50	19.09
A	Q259.17	>50	>50	>50	19.2
B	WITO.33	>50	>50	>50	19.55
CD	3326.V4.C3	>50	>50	>50	19.61
CRF01_AE	C2101.c1	>50	>50	>50	19.76
C	CAP210.E8	>50	>50	>50	19.77
C	CE703010217.B6	>50	>50	>50	19.77
D	191821.E6.1	>50	>50	>50	19.9
B	SC422.8	>50	>50	>50	20.09
CRF02_AG	T266-60	>50	>50	>50	20.15
CRF01_AE	BJOX009000.02.4	>50	>50	>50	20.36
AC	6545.V4.C1	>50	>50	>50	20.46
CRF02_AG	269-12	>50	>50	>50	20.57
ACD	0815.V3.C3	>50	>50	>50	20.59
B	AC10.29	>50	>50	>50	20.98
C	6040.v4.c15	24.459	>50	>50	21.34
B	QH0692.42	>50	>50	>50	21.59
AD	3468.V1.C12	>50	>50	>50	21.76
G	X1193.c1	>50	>50	>50	22.28
CRF01_AE	C4118.09	>50	>50	>50	22.37
BC	CH070.1	>50	>50	>50	22.37
B	CAAN.A2	>50	>50	>50	23.15
C	CAP45.G3	>50	>50	>50	23.29
CRF01_AE	R1166.c1	>50	>50	>50	23.65
B	THRO.18	>50	>50	>50	23.85
A	Q842.d12	>50	>50	>50	24.1
C	ZM135.10a	>50	>50	>50	24.26
BC	CNE21	>50	>50	>50	24.58
C	Ce1172_H1	3.519	29.091	>50	25.01
C	DU422.01	>50	>50	>50	25.33
G	P1981.C5.3	>50	>50	>50	25.35
AC	3301.V1.C24	>50	>50	>50	25.38
G	P0402.c2.11	>50	>50	>50	25.62
CRF02_AG	211-9	0.757	5.887	6.347	25.69
CRF02_AG	263-8	>50	>50	>50	25.86
A	191955_A11	>50	>50	>50	26.25
C	6785.V5.C14	>50	>50	>50	26.33
CRF02_AG	T255-34	0.309	6.22	>50	26.38
CRF01_AE	BJOX010000.06.2	>50	>50	>50	26.4
C	DU172.17	>50	>50	>50	26.47
C	ZM249.1	>50	>50	>50	26.59
G	X1632.S2.B10	1.14	>50	20.6	26.79
CRF02_AG	T280-5	>50	>50	>50	27.02
C	7060101641A7(Rev-)	>50	>50	>50	27.12
C	ZM233.6	7.05	11.1	>50	27.38
A	MS208.A1	>50	>50	>50	28.13
AC	6540.v4.c1	>50	>50	>50	29.19
BC	CH119.10	>50	>50	>50	29.59
BC	CH038.12	2.24	18.3	>50	30.22
CRF01_AE	BJOX028000.10.3	>50	>50	>50	30.33
CRF01_AE	C1080.c3	>50	>50	>50	30.42
AC	246-F3.C10.2	>50	>50	>50	30.9
BC	CH181.12	47.2	>50	>50	30.96
B	RHPA.7	>50	>50	>50	31.11
C	Ce1176.A3	>50	>50	>50	31.4
C	DU123.06	0.376	>50	36.6	31.64
BC	CH117.4	46.9	>50	>50	32.01
BC	BJOX002000.03.2	>50	>50	>50	32.41
B	REJO.67	>50	>50	>50	33.68
C	234-F1-16-57	1.023	38.927	>50	33.69
C	DU151.02	>50	>50	>50	34.03
C	ZM109.4	0.614	0.877	45.2	34.12
B	X2278.C2.B6	>50	>50	>50	34.19
B	TRO.11	>50	>50	>50	34.87
CRF02_AG	242-14	1.74	>50	>50	35.01
CRF01_AE	C3347.c11	>50	>50	>50	35.39
C	TV1.29	0.764	13.7	1.42	38.05
C	ZM197.7	>50	>50	>50	40.38
B	6535.3	>50	>50	3.4	40.59
CRF02_AG	T250-4	47.6	>50	>50	43.36
C	DU156.12	>50	>50	>50	48.3
CRF01_AE	CNE8	5.9	0.497	>50	48.38
BC	CNE19	>50	12.6	>50	58.22
A	398-F1_F6_20	1.06	>50	>50	60.12
B	CNE10	>50	>50	>50	70
