# Supplementary material for: Difficult-to-neutralize global HIV-1 isolates are neutralized by antibodies targeting open envelope conformations
Source: Nat Commun. 2019 Jul 1;10:2898. doi: 10.1038/s41467-019-10899-2 (PMC6602974; doi:10.1038/s41467-019-10899-2)
Supplement: Supplementary file 5 — Source Data [file 41467_2019_10899_MOESM5_ESM.xlsx]

## Sheet: Figure 1a
Not applicable

## Sheet: Figure 1b
Not applicable

## Sheet: Figure 1c
	DH796.1	DH727.2	DH753
398-F1_F6_20	1.06	50	50
3365.v2.c20	1.34	2.4	50
RW020.2	5.25	50	50
BS208.B1	10.9	2.73	50
MS208.A1	50	50	50
191955_A11	50	50	50
0260.v5.c36	50	50	50
0330.v4.c3	50	50	50
0439.v5.c1	50	50	50
3415.v1.c1	50	50	50
3718.v3.c11	50	50	50
BB201.B42	50	50	50
BB539.2B13	50	50	50
BG505.W6M.C2	50	50	50
BI369.9A	50	50	50
KER2008.12	50	50	50
KER2018.11	50	50	50
KNH1209.18	50	50	50
MB201.A1	50	50	50
MB539.2B7	50	50	50
MI369.A5	50	50	50
Q23.17	50	50	50
Q259.17	50	50	50
Q769.d22	50	50	50
Q769.h5	50	50	50
Q842.d12	50	50	50
QH209.14M.A2	50	50	50
UG037.8	50	50	50
246-F3.C10.2	50	50	50
3301.V1.C24	50	50	50
3589.V1.C4	50	50	50
6540.v4.c1	50	50	50
6545.V4.C1	50	50	50
6095.V1.C10	50	50	6.86
0815.V3.C3	50	50	50
3468.V1.C12	50	50	50
Q168.a2	50	50	50
Q461.e2	50	50	50
CNE8	5.9	0.497	50
TH976.17	13.4	50	50
TH023.6	50	50	0.066
620345.c1	50	50	50
BJOX009000.02.4	50	50	50
BJOX010000.06.2	50	50	50
BJOX025000.01.1	50	50	50
BJOX028000.10.3	50	50	50
C1080.c3	50	50	50
C2101.c1	50	50	50
C3347.c11	50	50	50
C4118.09	50	50	50
CM244.ec1	50	50	50
CNE3	50	50	50
CNE5	50	50	50
CNE55	50	50	50
CNE56	50	50	50
CNE59	50	50	50
M02138	50	50	50
R1166.c1	50	50	50
R2184.c4	50	50	50
R3265.c6	50	50	50
TH966.8	50	50	50
DJ263.8	0.029	0.056	0.185
271-11	0.069	0.084	0.747
T255-34	0.309	6.22	50
211-9	0.757	5.887	6.347
242-14	1.74	50	50
T250-4	47.6	50	50
235-47	50	50	50
263-8	50	50	50
269-12	50	50	50
928-28	50	50	50
T251-18	50	50	50
T253-11	50	50	50
T257-31	50	50	50
T266-60	50	50	50
T278-50	50	50	50
T280-5	50	50	50
T33-7	50	50	50
3337.V2.C6	0.651	0.647	6.26
3326.V4.C3	50	50	50
3817.v2.c59	50	50	50
3016.v5.c45	50	49.8	50
57128.vrc15	50	50	2.54
191821.E6.1	50	50	50
231965.c1	50	50	50
247-23	50	50	50
6405.v4.c34	50	50	50
A03349M1.vrc4a	50	50	50
A07412M1.vrc12	50	50	50
NKU3006.ec1	50	50	50
UG021.16	50	50	50
UG024.2	50	50	50
X2131.C1.B5	0.044	0.348	0.47
X1632.S2.B10	1.14	50	20.6
P0402.c2.11	50	50	50
P1981.C5.3	50	50	50
X1193.c1	50	50	50
X1254.c3	50	50	50
X2088.c9	50	50	50
45_01dG5	44.6	50	17.2
MN.3	50	50	0.018
SF162.LS	50	50	0.027
ADA.DG	50	50	0.106
89.6.DG	50	50	0.123
Bal.01	50	50	0.157
BaL.26	50	50	0.263
BX08.16	50	50	0.599
JRCSF.JB	50	50	0.762
SS1196.01	50	50	1.18
CNE57	50	50	2.31
CNE4	50	50	2.52
BR07.DG	50	50	3.05
6535.3	50	50	3.4
JRFL.JB	50	50	34.1
REJO.67	50	50	50
HXB2.DG	50	50	50
HT593.1	50	50	50
YU2.DG	50	50	50
HO86.8	50	50	50
WITO.33	50	50	50
3988.25	50	50	50
5768.04	50	50	50
6101.1	50	50	50
7165.18	50	50	50
AC10.29	50	50	50
BG1168.01	50	50	50
BL01.DG	50	50	50
CAAN.A2	50	50	50
CNE10	50	50	50
CNE12	50	50	50
CNE14	50	50	50
PVO.04	50	50	50
QH0515.01	50	50	50
QH0692.42	50	50	50
RHPA.7	50	50	50
SC422.8	50	50	50
THRO.18	50	50	50
TRJO.58	50	50	50
TRO.11	50	50	50
X2278.C2.B6	50	50	50
MW965.26	0.003	0.005	0.013
CNE40	0.005	0.004	0.032
6644.V2.C33	0.017	0.02	0.069
CAP136.1.16_E6_1	0.043	43.05	4.173
2969249	0.049	0.757	8.039
TRP363.2.00_10_3	0.1	50	6.47
20286961_C1_H8	0.109	3.388	1.426
Ce703010131_1E2	0.239	3.897	0.978
BR025.9	0.299	1.24	8.01
DU123.06	0.376	50	36.6
2.04179e+07	0.514	0.93	6.01
ZM109.4	0.614	0.877	45.2
705010185	0.735	11.818	16.352
TV1.29	0.764	13.7	1.42
20965238	0.831	5.357	6.596
Me178_G6.16	0.926	14.493	20.412
CNE20	0.967	6.89	2.05
234-F1-16-57	1.023	38.927	50
SO607_B6.9	1.228	2.911	20.219
CAP291.2.00_H2.15	1.339	27.473	36.871
CT565_C7.48	2.053	12.544	4.382
CAP323.2.00_B6.45	2.185	50	50
CH038.12	2.24	18.3	50
21203310_G7_C3	2.451	50	41.55
0013095-2.11	2.78	2.83	50
CAP304.2.00_F6.6	2.84	45.914	31.835
6980.v0.c31	3.453	37.692	50
Ce1172_H1	3.519	29.091	50
CeCAP210_TA5	3.922	6.309	13.403
3873.V1.C24	3.95	25.8	50
CAP266.2.00_E9_h6	4.812	31.372	50
Ce0665_F2	5.249	21.069	50
3603_C11.13	6.541	47.706	40.451
21502011_F12_E2	6.781	50	50
25710-2.43	6.88	13	50
ZM233.6	7.05	11.1	50
541-F1_A7_2	8.824	49.269	50
ZM176.66	8.93	50	50
19252094_A5_G2	11.527	40.835	50
0041.v3.c18	13.726	50	50
288.38	14.9	6.72	50
0077_V1.C16	16.7	50	50
Ce2052_G10	17.36	42.46	50
TRP307.2.00_24_1	18.079	50	50
19157834_V1	19.314	50	50
TRP290.2.00_23_6	19.326	50	50
CAP330.2.00_F2.41	22.589	50	50
235080_3G7env2(Rev-)	22.843	50	50
6040.v4.c15	24.459	50	50
2.03585e+07	26.69	50	50
So405_T24_5	28.96	50	50
CNE58	34.2	50	50
So431_C1_1	34.299	50	50
CAP308.2.00_E11.35	35.131	50	50
SO18.18	36.2	50	50
CT140_140_B6	39.405	50	50
CT184_D3.15	41.394	50	50
3426.v5.c17	41.612	50	50
21561324_D3_B5	45.773	50	50
CH117.4	46.9	50	50
CH181.12	47.2	50	50
CNE19	50	12.6	50
00836-2.5	50	17.9	50
BJOX002000.03.2	50	50	50
CH070.1	50	50	50
CH119.10	50	50	50
CNE15	50	50	50
CNE21	50	50	50
CNE7	50	50	50
286.36	50	50	50
001428-2.42	50	50	50
0921.V2.C14	50	50	50
16055-2.3	50	50	50
16845-2.22	50	50	50
16936-2.21	50	50	50
25711-2.4	50	50	50
25925-2.22	50	50	50
26191-2.48	50	50	50
3168.V4.C10	50	50	50
3637.V5.C3	50	50	50
426c	50	50	50
6322.V4.C1	50	50	50
6471.V1.C16	50	50	50
6631.V3.C10	50	50	50
6785.V5.C14	50	50	50
6838.V1.C35	50	50	50
96ZM651.02	50	50	50
CAP210.E8	50	50	50
CAP244.D3	50	50	50
CAP256.206.C9	50	50	50
CAP45.G3	50	50	50
Ce1176.A3	50	50	50
CE703010217.B6	50	50	50
CNE30	50	50	50
CNE31	50	50	50
CNE53	50	50	50
DU151.02	50	50	50
DU156.12	50	50	50
DU172.17	50	50	50
DU422.01	50	50	50
TZA125.17	50	50	50
TZBD.02	50	50	50
ZA012.29	50	50	50
ZM106.9	50	50	50
ZM135.10a	50	50	50
ZM197.7	50	50	50
ZM214.15	50	50	50
ZM215.8	50	50	50
ZM249.1	50	50	50
ZM53.12	50	50	50
ZM55.28a	50	50	50
0984.v2.c2	50	50	50
933.v4.c4	50	50	50
569-F1_37_10	50	50	50
556_F2_3_25	50	50	50
CAP69.1.12_TA7.1	50	50	50
Ko870_C2_10	50	50	50
6022.v7.c24	50	50	50
6146.v7.c23	50	50	50
Ce703010054_2A2	50	50	50
Ce704810053_2B7	50	50	50
CeCAP200_B8a	50	50	50
CeCAP188_1_D1_14(Rev-)	50	50	50
CeCAP177_1A3	50	50	50
7060101641A7(Rev-)	50	50	50
704010042	50	50	50
1245045	50	50	50
3514597	50	50	50
20258279_V2	50	50	50
20915593	50	50	50
20927783	50	50	50
21197826_V1	50	50	50
21283649	50	50	50
2768732_C5_16	50	50	50
19707346_E8_C6	50	50	50
20104663_E11_D2	50	50	50
20198102_E9_G1	50	50	50
20883229_C9_H6	50	50	50
21492713_B11_E3	50	50	50
19314479_A2_5	50	50	50
CAP225.1.06_A2_18	50	50	50
722_G4_16	50	50	50
CT966_E1-7	50	50	50
Ko426_T78_10	50	50	50
Ko459_T68_4	50	50	50
CA392_H2_6	50	50	50
2865_A11.12	50	50	50
3312_D6.2	50	50	50
1.17089e+06	50	50	50
B005018-8_F6.3	50	50	50
CT810_G4-7	50	50	50
CH064.env	50	50	50

## Sheet: Figure 1d
	DH796.1	DH727.2	DH753
398-F1_F6_20	50	50	50
3365.v2.c20	50	50	50
RW020.2	25.2	50	50
BS208.B1	37.8	50	50
MS208.A1	50	50	50
191955_A11	50	50	50
0260.v5.c36	50	50
0330.v4.c3	50	50	50
0439.v5.c1	50	50	50
3415.v1.c1	50	50	50
3718.v3.c11	50	50	50
BB201.B42	50	50	50
BB539.2B13	50	50	50
BG505.W6M.C2	50	50	50
BI369.9A	50	50	50
KER2008.12	50	50	50
KER2018.11	50	50	50
KNH1209.18	50	50	50
MB201.A1	50	50	50
MB539.2B7	50	50	50
MI369.A5	50	50	50
Q23.17	50	50	50
Q259.17	50	50	50
Q769.d22	50	50	50
Q769.h5	50	50	50
Q842.d12	50	50	50
QH209.14M.A2	50	50	50
UG037.8	50	50	50
246-F3.C10.2	50	50	50
3301.V1.C24	50	50	50
3589.V1.C4	50	50	50
6540.v4.c1	50	50	50
6545.V4.C1	50	50	50
6095.V1.C10	50	50	50
0815.V3.C3	50	50	50
3468.V1.C12	50	50	50
Q168.a2	50	50	50
Q461.e2	50	50	50
CNE8	50	50	50
TH976.17	50	50	50
TH023.6	50	50	50
620345.c1	50	50	50
BJOX009000.02.4	50	50	50
BJOX010000.06.2	50	50	50
BJOX025000.01.1	50	50	50
BJOX028000.10.3	50	50	50
C1080.c3	50	50	50
C2101.c1	50	50	50
C3347.c11	50	50	50
C4118.09	50	50	50
CM244.ec1	50	50	50
CNE3	50	50	50
CNE5	50	50	50
CNE55	50	50	50
CNE56	50	50	50
CNE59	50	50	50
M02138	50	50	50
R1166.c1	50	50	50
R2184.c4	50	50	50
R3265.c6	50	50	50
TH966.8	50	50	50
DJ263.8	50	50	50
271-11	0.261	1.85	0.346
T255-34	0.638	10.8	0.752
211-9	19.5	50	50
242-14	43.638	50	50
T250-4	50	50	50
235-47	50	50	50
263-8	50	50	50
269-12	50	50	50
928-28	50	50	50
T251-18	50	50	50
T253-11	50	50	50
T257-31	50	50	50
T266-60	50	50	50
T278-50	50	50	50
T280-5	50	50	50
T33-7	50	50	50
3337.V2.C6	50	50	50
3326.V4.C3	2.69	15.5	2.64
3817.v2.c59	50	50	50
3016.v5.c45	50	50	50
57128.vrc15	50	50	50
191821.E6.1	50	50	50
231965.c1	50	50	50
247-23	50	50	50
6405.v4.c34	50	50	50
A03349M1.vrc4a	50	50	50
A07412M1.vrc12	50	50	50
NKU3006.ec1	50	50	50
UG021.16	50	50	50
UG024.2	50	50	50
X2131.C1.B5	50	50	50
X1632.S2.B10	1.26	50	8.02
P0402.c2.11	8.43	50	50
P1981.C5.3	50	50	50
X1193.c1	50	50	50
X1254.c3	50	50	50
X2088.c9	50	50	50
45_01dG5	50	50	50
MN.3	50	46.1	50
SF162.LS	50	0.055	50
ADA.DG	50	0.108	50
89.6.DG	50	50	50
Bal.01	50	2.63	50
BaL.26	50	1.29	50
BX08.16	50	1.53	50
JRCSF.JB	50	5.39	50
SS1196.01	50	7.3	50
CNE57	50	13.9	50
CNE4	50	31	50
BR07.DG	50	42.9	50
6535.3	50	50	50
JRFL.JB	50	19.5	50
REJO.67	50	50	50
HXB2.DG	50	50	50
HT593.1	50	50	50
YU2.DG	50	50	50
HO86.8	50	50	50
WITO.33	50	50	50
3988.25	50	50	50
5768.04	50	50	50
6101.1	50	50	50
7165.18	50	50	50
AC10.29	50	50	50
BG1168.01	50	50	50
BL01.DG	50	50	50
CAAN.A2	50	50	50
CNE10	50	50	50
CNE12	50	50	50
CNE14	50	50	50
PVO.04	50	50	50
QH0515.01	50	50	50
QH0692.42	50	50	50
RHPA.7	50	50	50
SC422.8	50	50	50
THRO.18	50	50	50
TRJO.58	50	50	50
TRO.11	50	50	50
X2278.C2.B6	50	50	50
MW965.26	50	50	50
CNE40	0.008	0.057	0.013
6644.V2.C33	0.023	0.131	0.02
CAP136.1.16_E6_1	0.087	0.42	0.082
2969249	50	50	50
TRP363.2.00_10_3	25.574	50	50
20286961_C1_H8	50	50	50
Ce703010131_1E2	5.59	26.126	47.349
BR025.9	8.038	29.475	23.458
DU123.06	29.2	50	16.3
2.04179e+07	20.9	50	50
ZM109.4	20.506	50	15.195
705010185	17.6	50	18.6
TV1.29	50	50	50
20965238	3.7	12.5	46.4
Me178_G6.16	45.011	50	50
CNE20	35.814	50	50
234-F1-16-57	10.8	17.1	50
SO607_B6.9	50	50	50
CAP291.2.00_H2.15	33.064	50	50
CT565_C7.48	50	50	50
CAP323.2.00_B6.45	38.678	32.822	50
CH038.12	50	50	50
21203310_G7_C3	24.3	50	50
0013095-2.11	50	50	50
CAP304.2.00_F6.6	14.1	50	30.6
6980.v0.c31	50	50	50
Ce1172_H1	50	50	50
CeCAP210_TA5	50	50	50
3873.V1.C24	50	50	50
CAP266.2.00_E9_h6	25.8	50	50
Ce0665_F2	50	50	50
3603_C11.13	50	50	50
21502011_F12_E2	50	50	50
25710-2.43	50	50	50
ZM233.6	50	50	50
541-F1_A7_2	50	50	50
ZM176.66	50	50	50
19252094_A5_G2	50	50	50
0041.v3.c18	50	50	50
288.38	50	50	50
0077_V1.C16	50	50	50
Ce2052_G10	50	50	50
TRP307.2.00_24_1	50	50	50
19157834_V1	50	50	50
TRP290.2.00_23_6	50	50	50
CAP330.2.00_F2.41	50	50	50
235080_3G7env2(Rev-)	50	50	50
6040.v4.c15	50	50	50
2.03585e+07	50	50	50
So405_T24_5	50	50	50
CNE58	50	50	50
So431_C1_1	50	50	50
CAP308.2.00_E11.35	50	50	50
SO18.18	50	50	50
CT140_140_B6	50	50	50
CT184_D3.15	50	50	50
3426.v5.c17	50	50	50
21561324_D3_B5	50	50	50
CH117.4	50	50	50
CH181.12	50	50	50
CNE19	50	50	50
00836-2.5	50	50	50
BJOX002000.03.2	50	50	50
CH070.1	50	50	50
CH119.10	50	50	50
CNE15	50	50	50
CNE21	50	50	50
CNE7	50	50	50
286.36	50	50	50
001428-2.42	50	50	50
0921.V2.C14	50	50	50
16055-2.3	50	50	50
16845-2.22	50	50	50
16936-2.21	50	50	50
25711-2.4	50	50	50
25925-2.22	50	50	50
26191-2.48	50	50	50
3168.V4.C10	50	50	50
3637.V5.C3	50	50	50
426c	50	50	50
6322.V4.C1	50	50	50
6471.V1.C16	50	50	50
6631.V3.C10	50	50	50
6785.V5.C14	50	50	50
6838.V1.C35	50	50	50
96ZM651.02	50	50	50
CAP210.E8	50	50	50
CAP244.D3	50	50	50
CAP256.206.C9	50	50	50
CAP45.G3	50	50	50
Ce1176.A3	50	50	50
CE703010217.B6	50	50	50
CNE30	50	50	50
CNE31	50	50	50
CNE53	50	50	50
DU151.02	50	50	50
DU156.12	50	50	50
DU172.17	50	50	50
DU422.01	50	50	50
TZA125.17	50	50	50
TZBD.02	50	50	50
ZA012.29	50	50	50
ZM106.9	50	50	50
ZM135.10a	50	50	50
ZM197.7	50	50	50
ZM214.15	50	50	50
ZM215.8	50	50	50
ZM249.1	50	50	50
ZM53.12	50	50	50
ZM55.28a	50	50	50
0984.v2.c2	50	50	50
933.v4.c4	50	50	50
569-F1_37_10	50	50	50
556_F2_3_25	50	50	50
CAP69.1.12_TA7.1	50	50	50
Ko870_C2_10	50	50	50
6022.v7.c24	50	50	50
6146.v7.c23	50	50	50
Ce703010054_2A2	50	50	50
Ce704810053_2B7	50	50	50
CeCAP200_B8a	50	50	50
CeCAP188_1_D1_14(Rev-)	50	50	50
CeCAP177_1A3	50	50	50
7060101641A7(Rev-)	50	50	50
704010042	50	50	50
1245045	50	50	50
3514597	50	50	50
20258279_V2	50	50	50
20915593	50	50	50
20927783	50	50	50
21197826_V1	50	50	50
21283649	50	50	50
2768732_C5_16	50	50	50
19707346_E8_C6	50	50	50
20104663_E11_D2	50	50	50
20198102_E9_G1	50	50	50
20883229_C9_H6	50	50	50
21492713_B11_E3	50	50	50
19314479_A2_5	50	50	50
CAP225.1.06_A2_18	50	50	50
722_G4_16	50	50	50
CT966_E1-7	50	50	50
Ko426_T78_10	50	50	50
Ko459_T68_4	50	50	50
CA392_H2_6	50	50	50
2865_A11.12	50	50	50
3312_D6.2	50	50	50
1.17089e+06	50	50	50
B005018-8_F6.3	50	50	50
CT810_G4-7	50	50	50
CH064.env	50	50	50

## Sheet: Figure 1e
DH727.2	DH753	DH796.1
13	18	25
10	27	35
15	21	37
36	43	49
35	38	55
32	38	60
20	49	61
56	49	78
9	24	28
19	20	30
33	34	35
46	26	37
33	24	39
8	35	42
56	63	72
83	70	85
21	36	17
39	18	36
28	16	42
39	40	46
10	37	47
28	30	48
33	21	48
47	44	49
34	43	58
55	36	59
35	45	60
62	43	65
51	49	66
64	7	66
65	61	68
54	45	75
91	73	87
29	4	12
26	15	26
22	25	34
27	31	44
45	43	49
44	43	56
61	54	74
55	48	74
6	8	12
15	10	18
0	4	21
12	21	25
38	18	28
4	29	29
3	31	33
17	32	34
0	23	34
11	34	35
0	33	36
18	22	38
26	26	41
18	40	43
24	39	44
37	26	45
32	49	46
3	43	47
4	29	47
32	27	47
27	44	48
16	32	48
25	45	49
17	40	49
39	38	49
35	29	49
45	45	51
29	46	52
45	42	52
45	37	53
49	26	56
24	49	57
34	20	58
31	39	59
49	36	59
20	44	60
47	44	65
55	56	67
55	49	68
48	45	69
51	67	73
32	60	73
49	54	75
59	62	78
56	57	79
57	66	81
74	62	84
79	62	85
73	86	87
64	66	88
89	86	92
83	87	95

## Sheet: Figure 1f
Virus	GMT
T251-18	13.46
3016.v5.c45	14.07
BG1168.01	14.37
3168.V4.C10	14.67
Q461.e2	14.84
541-F1_A7_2	15
CNE30	15.34
6022.v7.c24	16.14
X1254.c3	16.42
Q769.d22	16.54
7165.18	16.58
3817.v2.c59	17.1
CNE5	17.1
ZM214.15	17.24
T257-31	17.41
BJOX025000.01.1	17.47
CNE15	17.68
TRJO.58	17.87
PVO.04	18.06
6101.1	18.14
Ce703010054_2A2	18.39
CNE31	18.46
CNE55	18.54
235-47	18.85
R2184.c4	18.98
T278-50	19.01
ZM53.12	19.09
Q259.17	19.2
WITO.33	19.55
3326.V4.C3	19.61
C2101.c1	19.76
CAP210.E8	19.77
CE703010217.B6	19.77
191821.E6.1	19.9
SC422.8	20.09
T266-60	20.15
BJOX009000.02.4	20.36
6545.V4.C1	20.46
269-12	20.57
0815.V3.C3	20.59
AC10.29	20.98
6040.v4.c15	21.34
QH0692.42	21.59
3468.V1.C12	21.76
X1193.c1	22.28
C4118.09	22.37
CH070.1	22.37
CAAN.A2	23.15
CAP45.G3	23.29
R1166.c1	23.65
THRO.18	23.85
Q842.d12	24.1
ZM135.10a	24.26
CNE21	24.58
Ce1172_H1	25.01
DU422.01	25.33
P1981.C5.3	25.35
3301.V1.C24	25.38
P0402.c2.11	25.62
211-9	25.69
263-8	25.86
191955_A11	26.25
6785.V5.C14	26.33
T255-34	26.38
BJOX010000.06.2	26.4
DU172.17	26.47
ZM249.1	26.59
X1632.S2.B10	26.79
T280-5	27.02
7060101641A7(Rev-)	27.12
ZM233.6	27.38
MS208.A1	28.13
6540.v4.c1	29.19
CH119.10	29.59
CH038.12	30.22
BJOX028000.10.3	30.33
C1080.c3	30.42
246-F3.C10.2	30.9
CH181.12	30.96
RHPA.7	31.11
Ce1176.A3	31.4
DU123.06	31.64
CH117.4	32.01
BJOX002000.03.2	32.41
REJO.67	33.68
234-F1-16-57	33.69
DU151.02	34.03
ZM109.4	34.12
X2278.C2.B6	34.19
TRO.11	34.87
242-14	35.01
C3347.c11	35.39
TV1.29	38.05
ZM197.7	40.38
6535.3	40.59
T250-4	43.36
DU156.12	48.3
CNE8	48.38
CNE19	58.22
398-F1_F6_20	60.12
CNE10	70

## Sheet: Figure 1g
Virus	DH727.2	DH753	DH796.1
T251-18	50	50	50
3016.v5.c45	49.8	50	50
BG1168.01	50	50	50
3168.V4.C10	50	50	50
Q461.e2	50	50	50
541-F1_A7_2	49.269	50	8.824
CNE30	50	50	50
6022.v7.c24	50	50	50
X1254.c3	50	50	50
Q769.d22	50	50	50
7165.18	50	50	50
3817.v2.c59	50	50	50
CNE5	50	50	50
ZM214.15	50	50	50
T257-31	50	50	50
BJOX025000.01.1	50	50	50
CNE15	50	50	50
TRJO.58	50	50	50
PVO.04	50	50	50
6101.1	50	50	50
Ce703010054_2A2	50	50	50
CNE31	50	50	50
CNE55	50	50	50
235-47	50	50	50
R2184.c4	50	50	50
T278-50	50	50	50
ZM53.12	50	50	50
Q259.17	50	50	50
WITO.33	50	50	50
3326.V4.C3	50	50	50
C2101.c1	50	50	50
CAP210.E8	50	50	50
CE703010217.B6	50	50	50
191821.E6.1	50	50	50
SC422.8	50	50	50
T266-60	50	50	50
BJOX009000.02.4	50	50	50
6545.V4.C1	50	50	50
269-12	50	50	50
0815.V3.C3	50	50	50
AC10.29	50	50	50
6040.v4.c15	50	50	24.459
QH0692.42	50	50	50
3468.V1.C12	50	50	50
X1193.c1	50	50	50
C4118.09	50	50	50
CH070.1	50	50	50
CAAN.A2	50	50	50
CAP45.G3	50	50	50
R1166.c1	50	50	50
THRO.18	50	50	50
Q842.d12	50	50	50
ZM135.10a	50	50	50
CNE21	50	50	50
Ce1172_H1	29.091	50	3.519
DU422.01	50	50	50
P1981.C5.3	50	50	50
3301.V1.C24	50	50	50
P0402.c2.11	50	50	50
211-9	5.887	6.347	0.757
263-8	50	50	50
191955_A11	50	50	50
6785.V5.C14	50	50	50
T255-34	6.22	50	0.309
BJOX010000.06.2	50	50	50
DU172.17	50	50	50
ZM249.1	50	50	50
X1632.S2.B10	50	20.6	1.14
T280-5	50	50	50
7060101641A7(Rev-)	50	50	50
ZM233.6	11.1	50	7.05
MS208.A1	50	50	50
6540.v4.c1	50	50	50
CH119.10	50	50	50
CH038.12	18.3	50	2.24
BJOX028000.10.3	50	50	50
C1080.c3	50	50	50
246-F3.C10.2	50	50	50
CH181.12	50	50	47.2
RHPA.7	50	50	50
Ce1176.A3	50	50	50
DU123.06	50	36.6	0.376
CH117.4	50	50	46.9
BJOX002000.03.2	50	50	50
REJO.67	50	50	50
234-F1-16-57	38.927	50	1.023
DU151.02	50	50	50
ZM109.4	0.877	45.2	0.614
X2278.C2.B6	50	50	50
TRO.11	50	50	50
242-14	50	50	1.74
C3347.c11	50	50	50
TV1.29	13.7	1.42	0.764
ZM197.7	50	50	50
6535.3	50	3.4	50
T250-4	50	50	47.6
DU156.12	50	50	50
CNE8	0.497	50	5.9
CNE19	12.6	50	50
398-F1_F6_20	50	50	1.06
CNE10	50	50	50

## Sheet: Figure 2
Clade -with CRF specified	Clade	Virus ID	DH796.1	DH727.2	DH753	3074_4A	447D-52
A	A	398-F1_F6_20	1.06	>50	>50	>50	>50
A	A	3365.v2.c20	1.34	2.4	>50	0.689	>50
A	A	RW020.2	5.25	>50	>50	34	>50
A	A	BS208.B1	10.9	2.73	>50	0.765	>50
A	A	MS208.A1	>50	>50	>50	18	>50
A	A	0260.v5.c36	>50	>50	>50	>50	>50
A	A	0330.v4.c3	>50	>50	>50	>50	>50
A	A	0439.v5.c1	>50	>50	>50	>50	>50
A	A	3415.v1.c1	>50	>50	>50	>50	>50
A	A	3718.v3.c11	>50	>50	>50	>50	>50
A	A	BB201.B42	>50	>50	>50	>50	>50
A	A	BB539.2B13	>50	>50	>50	>50	>50
A	A	BG505.W6M.C2	>50	>50	>50	>50	>50
A	A	BI369.9A	>50	>50	>50	>50	>50
A	A	KER2008.12	>50	>50	>50	>50	>50
A	A	KER2018.11	>50	>50	>50	>50	>50
A	A	KNH1209.18	>50	>50	>50	>50	>50
A	A	MB201.A1	>50	>50	>50	>50	>50
A	A	MB539.2B7	>50	>50	>50	>50	>50
A	A	MI369.A5	>50	>50	>50	>50	>50
A	A	Q23.17	>50	>50	>50	>50	>50
A	A	Q259.17	>50	>50	>50	>50	>50
A	A	Q769.d22	>50	>50	>50	>50	>50
A	A	Q769.h5	>50	>50	>50	>50	>50
A	A	Q842.d12	>50	>50	>50	>50	>50
A	A	QH209.14M.A2	>50	>50	>50	>50	>50
A	A	UG037.8	>50	>50	>50	>50	>50
AC	AC	246-F3.C10.2	>50	>50	>50	>50	>50
AC	AC	3301.V1.C24	>50	>50	>50	>50	>50
AC	AC	3589.V1.C4	>50	>50	>50	>50	>50
AC	AC	6540.v4.c1	>50	>50	>50	>50	>50
AC	AC	6545.V4.C1	>50	>50	>50	>50	>50
ACD	ACD	6095.V1.C10	>50	>50	6.86	>50	0.551
ACD	ACD	0815.V3.C3	>50	>50	>50	>50	>50
AD	AD	3468.V1.C12	>50	>50	>50	>50	>50
AD	AD	Q168.a2	>50	>50	>50	>50	>50
AD	AD	Q461.e2	>50	>50	>50	>50	>50
CRF01_AE	AE	CNE8	5.9	0.497	>50	0.89	>50
CRF01_AE	AE	TH976.17	13.4	>50	>50	>50	>50
CRF01_AE	AE	TH023.6	>50	>50	0.066	0.043	>50
CRF01_AE	AE	620345.c1	>50	>50	>50	>50	>50
CRF01_AE	AE	BJOX009000.02.4	>50	>50	>50	>50	>50
CRF01_AE	AE	BJOX010000.06.2	>50	>50	>50	>50	>50
CRF01_AE	AE	BJOX025000.01.1	>50	>50	>50	>50	>50
CRF01_AE	AE	BJOX028000.10.3	>50	>50	>50	>50	>50
CRF01_AE	AE	C1080.c3	>50	>50	>50	>50	>50
CRF01_AE	AE	C2101.c1	>50	>50	>50	>50	>50
CRF01_AE	AE	C3347.c11	>50	>50	>50	>50	>50
CRF01_AE	AE	C4118.09	>50	>50	>50	>50	>50
CRF01_AE	AE	CM244.ec1	>50	>50	>50	>50	>50
CRF01_AE	AE	CNE3	>50	>50	>50	>50	>50
CRF01_AE	AE	CNE5	>50	>50	>50	>50	>50
CRF01_AE	AE	CNE55	>50	>50	>50	>50	>50
CRF01_AE	AE	CNE56	>50	>50	>50	>50	>50
CRF01_AE	AE	CNE59	>50	>50	>50	>50	>50
CRF01_AE	AE	M02138	>50	>50	>50	>50	>50
CRF01_AE	AE	R1166.c1	>50	>50	>50	>50	>50
CRF01_AE	AE	R2184.c4	>50	>50	>50	>50	>50
CRF01_AE	AE	R3265.c6	>50	>50	>50	>50	>50
CRF01_AE	AE	TH966.8	>50	>50	>50	>50	>50
CRF02_AG	AG	DJ263.8	0.029	0.056	0.185	0.125	22.9
CRF02_AG	AG	271-11	0.069	0.084	0.747	0.091	>50
CRF02_AG	AG	T255-34	0.309	6.22	>50	0.403	>50
CRF02_AG	AG	242-14	1.74	>50	>50	15.4	>50
CRF02_AG	AG	T250-4	47.6	>50	>50	>50	>50
CRF02_AG	AG	235-47	>50	>50	>50	>50	>50
CRF02_AG	AG	263-8	>50	>50	>50	>50	>50
CRF02_AG	AG	269-12	>50	>50	>50	>50	>50
CRF02_AG	AG	928-28	>50	>50	>50	>50	>50
CRF02_AG	AG	T251-18	>50	>50	>50	>50	>50
CRF02_AG	AG	T253-11	>50	>50	>50	>50	>50
CRF02_AG	AG	T257-31	>50	>50	>50	>50	>50
CRF02_AG	AG	T266-60	>50	>50	>50	>50	>50
CRF02_AG	AG	T278-50	>50	>50	>50	>50	>50
CRF02_AG	AG	T33-7	>50	>50	>50	>50	>50
AG	AG	T280-5	>50	>50	>50	>50	>50
CD	CD	3337.V2.C6	0.651	0.647	6.26	0.663	>50
CD	CD	3326.V4.C3	>50	>50	>50	>50	>50
CD	CD	3817.v2.c59	>50	>50	>50	>50	>50
D	D	3016.v5.c45	>50	49.8	>50	35.2	>50
D	D	57128.vrc15	>50	>50	2.54	2.26	45
D	D	191821.E6.1	>50	>50	>50	>50	>50
D	D	231965.c1	>50	>50	>50	>50	>50
D	D	247-23	>50	>50	>50	>50	>50
D	D	6405.v4.c34	>50	>50	>50	>50	>50
D	D	A03349M1.vrc4a	>50	>50	>50	>50	>50
D	D	A07412M1.vrc12	>50	>50	>50	>50	>50
D	D	NKU3006.ec1	>50	>50	>50	>50	>50
D	D	UG021.16	>50	>50	>50	>50	>50
D	D	UG024.2	>50	>50	>50	>50	>50
G	G	X2131.C1.B5	0.044	0.348	0.47	0.551	>50
G	G	X1632.S2.B10	1.14	>50	20.6	2.81	>50
G	G	P0402.c2.11	>50	>50	>50	>50	>50
G	G	P1981.C5.3	>50	>50	>50	>50	>50
G	G	X1193.c1	>50	>50	>50	>50	>50
G	G	X1254.c3	>50	>50	>50	>50	>50
G	G	X2088.c9	>50	>50	>50	>50	>50
B	B	45_01dG5	44.6	>50	17.2	>50	>50
B	B	MN.3	>50	>50	0.018	0.489	0.001
B	B	SF162.LS	>50	>50	0.027	0.017	0.028
B	B	ADA.DG	>50	>50	0.106	0.162	0.016
B	B	89.6.DG	>50	>50	0.123	>50	0.005
B	B	Bal.01	>50	>50	0.157	0.645	0.084
B	B	BaL.26	>50	>50	0.263	0.855	0.028
B	B	BX08.16	>50	>50	0.599	1.97	0.064
B	B	JRCSF.JB	>50	>50	0.762	3.03	0.157
B	B	SS1196.01	>50	>50	1.18	0.96	0.365
B	B	CNE57	>50	>50	2.31	>50	2.26
B	B	CNE4	>50	>50	2.52	>50	7.49
B	B	BR07.DG	>50	>50	3.05	>50	0.39
B	B	6535.3	>50	>50	3.4	3.04	0.412
B	B	JRFL.JB	>50	>50	34.1	>50	3.68
B	B	REJO.67	>50	>50	>50	15.8	>50
B	B	HXB2.DG	>50	>50	>50	>50	0.006
B	B	HT593.1	>50	>50	>50	>50	2.56
B	B	YU2.DG	>50	>50	>50	>50	12.1
B	B	HO86.8	>50	>50	>50	>50	14.4
B	B	WITO.33	>50	>50	>50	>50	33
B	B	3988.25	>50	>50	>50	>50	>50
B	B	5768.04	>50	>50	>50	>50	>50
B	B	6101.10	>50	>50	>50	>50	>50
B	B	7165.18	>50	>50	>50	>50	>50
B	B	AC10.29	>50	>50	>50	>50	>50
B	B	BG1168.01	>50	>50	>50	>50	>50
B	B	BL01.DG	>50	>50	>50	>50	>50
B	B	CAAN.A2	>50	>50	>50	>50	>50
B	B	CNE10	>50	>50	>50	>50	>50
B	B	CNE12	>50	>50	>50	>50	>50
B	B	CNE14	>50	>50	>50	>50	>50
B	B	PVO.04	>50	>50	>50	>50	>50
B	B	QH0515.01	>50	>50	>50	>50	>50
B	B	QH0692.42	>50	>50	>50	>50	>50
B	B	RHPA.7	>50	>50	>50	>50	>50
B	B	SC422.8	>50	>50	>50	>50	>50
B	B	THRO.18	>50	>50	>50	>50	>50
B	B	TRJO.58	>50	>50	>50	>50	>50
B	B	TRO.11	>50	>50	>50	>50	>50
B	B	X2278.C2.B6	>50	>50	>50	>50	>50
C	C	MW965.26	0.003	0.005	0.013	0.004	0.048
CRF07_BC	BC	CNE40	0.005	0.004	0.032	0.008	0.152
C	C	6644.V2.C33	0.017	0.02	0.069	0.022	>50
C	C	BR025.9	0.299	1.24	8.01	0.619	>50
C	C	DU123.06	0.376	>50	36.6	15.5	>50
C	C	ZM109.4	0.614	0.877	45.2	1.2	>50
C	C	TV1.29	0.764	13.7	1.42	3.38	>50
CRF07_BC	BC	CNE20	0.967	6.89	2.05	8.71	>50
CRF07_BC/C	BC	CH038.12	2.24	18.3	>50	31.4	>50
C	C	0013095-2.11	2.78	2.83	>50	3.18	>50
C	C	3873.V1.C24	3.95	25.8	>50	5.32	>50
C	C	25710-2.43	6.88	13	>50	15.7	>50
C	C	ZM233.6	7.05	11.1	>50	35.8	>50
C	C	ZM176.66	8.93	>50	>50	>50	>50
C	C	288.38	14.9	6.72	>50	8.3	>50
C	C	0077_V1.C16	16.7	>50	>50	>50	>50
C	C	CNE58	34.2	>50	>50	>50	>50
C	C	SO18.18	36.2	>50	>50	>50	>50
CRF07_BC	BC	CH117.4	46.9	>50	>50	>50	>50
CRF07_BC	BC	CH181.12	47.2	>50	>50	>50	>50
CRF07_BC	BC	CNE19	>50	12.6	>50	>50	>50
C	C	00836-2.5	>50	17.9	>50	13.6	>50
CRF07_BC	BC	BJOX002000.03.2	>50	>50	>50	>50	>50
CRF07_BC/C	BC	CH070.1	>50	>50	>50	>50	>50
CRF07_BC	BC	CH119.10	>50	>50	>50	>50	>50
BC -- mostly C	BC	CNE15	>50	>50	>50	>50	>50
CRF07_BC	BC	CNE21	>50	>50	>50	>50	>50
BC --mostly C	BC	CNE7	>50	>50	>50	>50	>50
C	C	286.36	>50	>50	>50	>50	>50
C	C	001428-2.42	>50	>50	>50	>50	>50
C	C	0921.V2.C14	>50	>50	>50	>50	>50
C	C	16055-2.3	>50	>50	>50	>50	>50
C	C	16845-2.22	>50	>50	>50	>50	>50
C	C	16936-2.21	>50	>50	>50	>50	>50
C	C	25711-2.4	>50	>50	>50	>50	>50
C	C	25925-2.22	>50	>50	>50	>50	>50
C	C	26191-2.48	>50	>50	>50	>50	>50
C	C	3168.V4.C10	>50	>50	>50	>50	>50
C	C	3637.V5.C3	>50	>50	>50	>50	>50
C	C	426c	>50	>50	>50	>50	>50
C	C	6322.V4.C1	>50	>50	>50	>50	>50
C	C	6471.V1.C16	>50	>50	>50	>50	>50
C	C	6631.V3.C10	>50	>50	>50	>50	>50
C	C	6785.V5.C14	>50	>50	>50	>50	>50
C	C	6838.V1.C35	>50	>50	>50	>50	>50
C	C	96ZM651.02	>50	>50	>50	>50	>50
C	C	CAP210.E8	>50	>50	>50	>50	>50
C	C	CAP244.D3	>50	>50	>50	>50	>50
C	C	CAP256.206.C9	>50	>50	>50	>50	>50
C	C	CAP45.G3	>50	>50	>50	>50	>50
C	C	Ce1176.A3	>50	>50	>50	>50	>50
C	C	CE703010217.B6	>50	>50	>50	>50	>50
C	C	CNE30	>50	>50	>50	>50	>50
C	C	CNE31	>50	>50	>50	>50	>50
C	C	CNE53	>50	>50	>50	>50	>50
C	C	DU151.02	>50	>50	>50	>50	>50
C	C	DU156.12	>50	>50	>50	>50	>50
C	C	DU172.17	>50	>50	>50	>50	>50
C	C	DU422.01	>50	>50	>50	>50	>50
C	C	TZA125.17	>50	>50	>50	>50	>50
C	C	TZBD.02	>50	>50	>50	>50	>50
C	C	ZA012.29	>50	>50	>50	>50	>50
C	C	ZM106.9	>50	>50	>50	>50	>50
C	C	ZM135.10a	>50	>50	>50	>50	>50
C	C	ZM197.7	>50	>50	>50	>50	>50
C	C	ZM214.15	>50	>50	>50	>50	>50
C	C	ZM215.8	>50	>50	>50	>50	>50
C	C	ZM249.1	>50	>50	>50	>50	>50
C	C	ZM53.12	>50	>50	>50	>50	>50
C	C	ZM55.28a	>50	>50	>50	>50	>50

## Sheet: Figure 3a
DH727.2							DH753									DH796.1
Peptide number	Clade A	Clade B	Clade C	Clade D	Group M		Peptide number	A Con	B Con	C Con	D Con	M Con	AE Con	AG Con		Peptide number	Clade A	Clade B	Clade C	Clade D	Group M
1	279	143	1	620	29		1	16581	932	178	18276	3036	310	227		1	184	73	1	353	4
2	22	151	5	479	1		2	1601	3492	302	2487	193	298	89		2	46	117	1	333	1
3	8	2	1	1	1		3	203	202	204	115	6	19	39		3	10	1	1	1	1
4	9	9	2	9	1		4	201	42	114	42	315	233	213		4	4	2	1	2	1
5	19	8	9	8	1		5	110	232	216	232	215	206	292		5	6	1	1	1	1
6	15	1	22	18	16		6	322	186	6	227	316	710	247		6	5	8	2	11	1
7	4	6	2	12	55		7	192	84	318	179	188	181	5		7	1	9	1	1	10
8	16	1	1	4	1		8	133	210	207	217	229	274	174		8	5	3	16	1	1
9	6	10	1	26	6		9	237	508	321	266	237	379	470		9	1	9	4	8	1
10	2	1	2	1	2		10	124	214	302	203	124	217	205		10	3	1	1	1	3
11	24	6	2	6	24		11	21	23	27	23	21	18	223		11	17	18	23	18	17
12	3	1	1	1	1		12	289	35	96	35	35	116	19		12	49	1	1	1	1
13	10	11	4	11	11		13	412	32	158	32	32	123	131		13	28	26	1	26	26
14	7	7	5	7	7		14	124	125	240	125	125	94	196		14	8	1	6	1	1
15	23	46	35	46	46		15	49	206	229	206	206	114	212		15	8	20	12	20	20
16	1	1	10	1	1		16	306	209	566	209	209	116	306		16	2	3	1	1	3
17	1	5	4	4	1		17	114	294	164	519	114	207	294		17	1	6	7	3	1
18	1	1	11	3	1		18	120	281	106	56	120	97	281		18	7	3	5	1	7
19	15	27	93	39	15		19	176	210	346	111	176	113	210		19	1	4	68	11	1
20	15	15	14	15	15		20	88	31	109	199	88	82	31		20	33	6	22	18	33
21	152	184	154	214	152		21	29	121	97	117	29	29	121		21	113	119	105	328	113
22	224	224	224	215	224		22	24	24	24	58	24	24	24		22	194	194	194	222	194
23	189	189	189	95	189		23	88	88	88	121	88	88	88		23	184	184	184	157	184
24	68	100	232	216	232		24	18	130	168	109	168	18	18		24	87	163	174	191	174
25	1	1	97	1	97		25	176	103	12	193	12	176	176		25	3	2	19	5	19
26	1	1	4	4	4		26	234	61	15	145	15	234	234		26	1	1	1	7	1
27	1	3	6	1	6		27	124	269	209	114	209	226	226		27	2	6	1	1	1
28	1	8	12	7	12		28	116	112	96	108	96	94	94		28	1	1	1	1	1
29	13	13	9	13	13		29	115	201	164	201	201	201	201		29	3	4	1	4	4
30	13	2	1	2	2		30	109	109	185	109	109	109	109		30	2	1	6	1	1
31	19	6	1	6	6		31	113	32	26	32	32	157	32		31	16	8	4	8	8
32	80	3	1	3	3		32	138	92	30	92	92	22	92		32	5	5	1	5	5
33	10	1	10	1	1		33	130	104	133	104	104	186	104		33	20	13	1	13	13
34	1	3	2	3	3		34	94	215	316	215	215	127	215		34	1	7	12	7	7
35	64	3	3	3	3		35	110	200	200	200	200	104	200		35	12	5	5	5	5
36	82	82	82	82	82		36	121	121	121	121	121	363	121		36	95	95	95	95	95
37	128	128	128	128	128		37	275	275	275	275	275	275	275		37	182	182	182	182	182
38	67	67	67	67	67		38	193	193	193	193	193	193	193		38	34	34	34	34	34
39	1	1	1	1	1		39	11	11	11	11	11	11	11		39	2	2	2	2	2
40	2	6	9	6	9		40	214	311	218	311	218	218	113		40	1	4	5	4	5
41	1	64	5	25	1		41	418	300	415	434	127	464	109		41	2	39	8	21	1
42	14	4	17	11	1		42	198	427	214	120	203	284	110		42	1	17	9	16	1
43	30	9	18	2	1		43	284	360	233	196	257	315	207		43	1	1	1	6	1
44	29	1	1	6	25		44	206	61	274	36	294	208	21		44	3	6	3	1	1
45	18	1	7	9	5		45	113	86	29	38	26	159	104		45	1	6	10	4	6
46	1	31	11	2	6		46	80	182	127	108	99	194	192		46	1	10	5	4	5
47	11	1	1	9	1		47	122	131	124	235	132	284	115		47	9	4	1	4	1
48	4	3	53	46	20		48	120	172	168	255	136	249	121		48	1	10	33	20	9
49	24	39	47	36	19		49	105	185	118	314	113	184	112		49	33	21	54	4	43
50	24	17	8	8	13		50	183	213	300	122	197	107	183		50	7	1	4	11	10
51	12	4	26	23	22		51	203	214	297	230	240	203	203		51	10	1	19	8	1
52	1	1	1	9	1		52	255	194	185	208	216	304	304		52	7	1	1	11	1
53	1	18	3	7	3		53	24	110	14	10	14	1	1		53	1	17	1	5	1
54	1	1	6	1	6		54	16	28	18	27	18	26	18		54	20	7	3	3	3
55	4	1	1	6	17		55	195	20	11	30	15	107	203		55	2	4	1	1	2
56	1	8	1	3	5		56	151	26	30	19	1	119	221		56	1	1	1	1	1
57	1	1	8	21	5		57	225	117	17	111	16	191	196		57	1	8	11	1	6
58	1	4	7	8	6		58	133	111	146	124	82	197	202		58	1	1	5	1	1
59	15	9	6	8	9		59	195	178	63	211	123	103	287		59	1	1	13	7	1
60	6	13	1	16	7		60	121	103	105	213	195	319	196		60	1	1	1	1	1
61	5	17	30	1	1		61	219	128	397	274	219	339	199		61	10	10	32	4	10
62	3	12	1	5	3		62	122	204	115	16	122	107	20		62	12	1	1	5	12
63	12	9	1	12	12		63	404	151	268	404	404	213	404		63	1	2	9	1	1
64	107	79	14	18	107		64	557	211	387	194	557	383	557		64	66	72	36	2	66
65	39	17	19	1	39		65	228	179	296	47	228	39	228		65	19	10	9	9	19
66	25	25	12	4	25		66	210	210	141	100	210	121	210		66	11	11	4	17	11
67	10	10	6	15	10		67	217	217	127	31	217	34	217		67	21	21	15	9	21
68	5	5	21	7	5		68	47	47	277	31	47	380	47		68	40	40	27	30	40
69	3	3	7	3	3		69	1	1	10	1	1	1	1		69	1	1	31	1	1
70	16	16	16	16	16		70	1	1	10	1	1	2	1		70	8	8	12	8	8
71	11	1	1	1	1		71	124	44	204	44	44	215	44		71	15	7	4	7	7
72	18	10	6	10	1		72	123	201	37	201	315	142	123		72	14	12	13	12	15
73	19	22	10	22	5		73	103	37	118	37	135	136	424		73	17	14	29	14	14
74	16	26	101	14	29		74	241	123	110	135	123	172	19		74	20	14	102	15	9
75	39	13	21	132	11		75	130	141	219	203	121	115	222		75	21	2	1	46	10
76	8	1	9	1	9		76	222	196	318	219	219	210	222		76	1	1	1	2	2
77	41	7	17	41	41		77	323	131	342	323	323	238	323		77	11	11	17	11	11
78	214	44	160	214	214		78	263	130	117	263	263	228	263		78	159	36	175	159	159
79	130	162	130	130	130		79	209	208	209	209	209	245	209		79	106	236	106	106	106
80	108	93	108	108	108		80	299	302	299	299	299	213	299		80	113	35	113	113	113
81	5	1	5	5	5		81	321	300	321	321	321	321	321		81	5	3	5	5	5
82	5	5	5	5	5		82	408	395	408	408	408	408	408		82	4	1	4	4	4
83	1	1	1	1	1		83	103	103	103	103	103	103	103		83	8	8	8	8	8
84	1	6	1	1	1		84	211	297	419	419	419	419	419		84	9	1	3	3	3
85	1	1	8	8	8		85	132	408	212	212	212	212	233		85	8	2	1	1	1
86	9	1	13	13	13		86	720	565	597	597	597	597	298		86	1	1	4	4	4
87	5	1	4	4	13		87	987	420	752	752	1022	752	496		87	8	4	6	6	4
88	6	6	9	9	10		88	603	511	2249	2249	601	2249	430		88	6	1	11	11	2
89	14	15	15	8	5		89	744	883	941	787	342	941	868		89	16	1	16	21	6
90	1	1	1	5	24		90	1304	508	332	3002	48334	332	48334		90	10	10	1	5	5
91	2072	24	8	696	472		91	624	298	62335	2681	328	695	423		91	63	4	125	22	4
92	1	16	1	10	16		92	414	321	6988	455	321	410	1085		92	10	11	4	1	11
93	83	20	130	15	20		93	530	1257	3081	408	1257	286	227		93	115	27	12	3	27
94	57	30	26	16	30		94	522	415	523	456	415	656	362		94	48	10	13	35	10
95	14	50	167	15	50		95	599	693	9447	604	693	14286	609		95	11	361	138	22	361
96	39	120	59	20	120		96	789	1049	879	406	1049	3073	2455		96	96	330	136	36	330
97	36	18	26	1	18		97	962	59712	596	412	59712	791	740		97	18	30	23	8	30
98	14056	77	20907	74	77		98	1524	2515	2509	752	2515	801	1503		98	1713	309	3459	71	309
99	61669	26	62086	122	22		99	1048492	1048023	978478	8008	6293	538	1042443		99	62249	8	63024	106	15
100	61556	224	61640	9	7		100	1048469	1048492	1048462	629434	1048491	1048457	1048492		100	61481	131	61515	13	3
101	8545	33	3436	391	1		101	237452	430048	569043	723028	249628	32521	672258		101	276	298	6615	338	8
102	3348	122	157	15	3348		102	894	242517	2099	66853	894	6093	2099		102	2874	146	3	7	2874
103	5	6	12491	3376	5		103	1702	1656	93451	576469	1702	22890	93451		103	1	3	3296	2373	1
104	261	261	261	667	261		104	19567	19567	19567	4710	19567	1075	19567		104	166	166	166	507	166
105	13	343	343	65	343		105	624	5355	5355	5754	5355	8619	624		105	10	261	261	7	261
106	13	132	49	20	117		106	473	991	386	2156	904	870	413		106	20	70	76	8	71
107	47	74	43	129	111		107	433	912	521	1276	16073	322	303		107	33	52	34	201	82
108	49	184	152	99	130		108	420	597	304	377	589	378	380		108	62	119	103	80	50
109	6	20	37	2	14		109	215	703	621	314	839	347	366		109	32	22	30	5	15
110	6	9	43	17	16		110	261	131	796	512	692	343	305		110	8	4	25	14	1
111	15	18	27	9	3		111	210	113	524	121	318	198	193		111	11	22	26	21	15
112	15	20	22	11	20		112	500	26	316	114	211	198	40		112	18	4	19	10	12
113	2	8	65	5	8		113	130	389	520	124	199	114	397		113	1	10	39	1	18
114	1	12	55	1	1		114	113	511	417	304	119	115	342		114	1	7	34	1	12
115	16	20	27	1	29		115	129	358	211	126	130	103	518		115	13	19	31	5	27
116	2	13	60	947	22		116	244	421	425	396	43	111	382		116	2	2	29	566	7
117	17	3	24	15	12		117	296	357	253	33	646	258	206		117	1	1	35	2	31
118	200	1	8	5	560		118	1267	447	205	220	1974	849	861		118	195	181	1	5	432
119	53	16	53	71	53		119	709	362	709	314	709	121	709		119	61	11	61	69	61
120	10	5	123	13	123		120	207	321	587	195	587	214	207		120	3	1	220	6	220
121	33	16	9	33	9		121	212	208	131	212	131	224	212		121	13	27	22	13	22
122	32	17	15	32	15		122	480	311	121	480	121	295	480		122	22	36	4	22	4
123	13	10	11	13	15		123	43	125	41	43	21	97	43		123	18	4	8	18	1
124	15	1	14	15	6		124	25	298	120	25	18	106	25		124	19	9	1	19	18
125	8	1	4	8	8		125	115	122	109	115	115	104	115		125	7	1	5	7	7
126		7	13	1	1		126		325	285	307	364	197	364		126		1	5	1	3
127	6	3	1	2	3		127	220	220	169	244	295	112	219		127	1	1	1	13	1
128	10	4	1	1	7		128	352	211	425	231	309	394	335		128	8	5	1	1	1
129	1	1	1	3	4		129	390	299	316	210	261	409	230		129	12	6	1	8	1
130	88	46	16	9	32		130	391	303	197	327	225	211	303		130	61	49	23	1	25
131	1	8	20	30	16		131	236	131	209	430	309	20	111		131	4	22	28	29	9
132	1	1	1	14	1		132	333	333	231	318	333	132	317		132	5	5	1	18	5
133	1	2	2	9	1		133	104	117	117	422	104	126	103		133	1	1	1	15	1
134	14	1	12	16	14		134	290	136	335	522	290	319	186		134	10	2	1	15	10
135	44	2	1	9	44		135	647	496	331	247	647	914	844		135	35	7	2	1	35
136	27	23	24	8	27		136	878	322	301	220	878	501	531		136	34	20	11	13	34
137	6	5	1	13	9		137	381	383	302	431	413	222	381		137	3	8	4	1	14
138	7	1	6	32	1		138	225	462	217	224	222	300	215		138	3	30	1	4	1
139	2	14	2	1	9		139	139	527	309	37	208	301	323		139	11	7	9	1	2
140	1	23	6	17	3		140	115	230	338	204	400	403	220		140	1	16	1	6	1
141	4	13	1	6	6		141	14	104	43	33	21	27	115		141	6	3	1	11	8
142	12	1	1	4	4		142	110	77	122	108	118	209	191		142	2	10	12	3	7
143	1	7	6	7	7		143	131	1	126	1	1	1	213		143	1	9	1	9	9
144	3	5	5	5	5		144	33	83	83	83	83	27	83		144	3	1	1	1	1
145	1	1	1	4	1		145	24	108	108	109	26	108	26		145	13	1	1	6	8
146	1	1	1	7	1		146	29	156	156	1	29	15	29		146	1	1	1	3	1
147	3	5	5	5	3		147	129	230	230	122	129	203	129		147	1	1	1	15	1
148	1	1	1	10	1		148	136	134	134	143	136	193	136		148	1	1	1	1	1
149	1	1	1	1	1		149	194	219	109	719	194	294	194		149	10	7	1	4	10
150	24	24	11	24	24		150	234	234	167	234	234	296	234		150	12	12	21	12	12
151	1	1	15	1	1		151	563	563	116	563	563	221	563		151	5	5	12	5	5
152	6	6	1	6	6		152	472	472	381	472	472	439	472		152	5	5	6	5	5
153	18	18	23	18	18		153	23	23	34	23	23	45	23		153	16	16	7	16	16
154	26	26	13	11	26		154	69	69	31	20	69	27	69		154	8	8	5	1	8
155	38	38	16	10	38		155	25	25	24	17	25	25	25		155	36	36	1	3	36
156	23	23	18	13	23		156	4	4	2	1	4	4	4		156	31	31	22	1	31
157	13	14	17	12	14		157	6	28	31	19	28	15	32		157	10	26	25	1	26
158	23	23	28	33	23		158	408	524	931	400	524	147	488		158	17	30	23	15	30
159	37	57	51	61	50		159	125	425	126	220	201	153	132		159	19	50	58	48	52
160	14	40	14	9	13		160	133	232	123	109	227	213	116		160	1	1	1	9	2
161	1	1	2	12	2		161	183	507	229	329	229	183	279		161	12	17	1	1	1
162	1	8	1	9	1		162	32	532	32	107	32	32	243		162	1	10	1	6	1

## Sheet: Figure 3b
Peptide 99 (left)
Virus Clade of peptide	DH727.2	DH753	DH796.1	3074	447-52D
Clade A	99.3	100	100	100	100
Clade B	0	100	16.6	100	100
Clade C	100	93.3	84.2	100	100
Clade D	0.2	0.8	69	100	0
Group M	0	0.6	65.9	100	2.2
CRF01_AE	0	0.1	14.1	3	0
CRF02_AG	99.3	99.4	95.4	100	73.1
C.ZM651	16.7	21.4	93	54.8	2.1
C.TV1	99.3	100	100	100	100
C.1086	100	93.3	84.2	100	100
B.MN	0.4	93.2	18.3	100	100
1.TH023	0.3	7.9	5.5	1.4	0.1
1.A244	0	0.1	14.1	3	0
peptide 100 (right)
Virus Clade of peptide	DH727.2	DH753	DH796.1	3074	447-52D
Clade A	99.1	100	92.2	12.6	100
Clade B	0.4	100	4.6	100	99.7
Clade C	99.3	100	94.5	3.7	100
Clade D	0	60	81.2	97.5	0.4
Group M	0	100	33.7	53.2	0.3
CRF01_AE	0	100	16.2	51.1	0.4
CRF02_AG	99.3	100	90.5	57.4	100
C.ZM651	23.9	100	94.5	79.1	2.4
C.TV1	99.1	100	92.2	12.6	100
C.1086	99.3	100	94.5	3.7	100
B.MN	61.4	100	13.2	100	100
1.TH023	13	51.1	55.1	100	1.4
1.A244	0	100	16.2	51.1	0.4

[truncated: 34 more sheets: Figure 3c, Figure 4a, Figure 4b, Figure 5, Figure 6, Figure 7a, Fig 7b gp120_DH753, Fig 7b gp120_DH753_2, Fig 7b SOSIP_DH753, Fig 7b DS.SOSIP_DH753, Fig 7b gp120_DH796.1, Fig 7b gp120_DH796.1_2, Fig 7b gp120_DH796.1_3, Fig 7b SOSIP_DH796.1, Fig 7b DS.SOSIP_DH796.1, Fig 7b gp120_DH727.2, Fig 7b SOSIP_DH727.2, Fig 7b DS.SOSIP_DH727.2, Figure 7c, Figure 7d …]
